# Supplementary material for: Zymosan-A promotes the regeneration of intestinal stem cells by upregulating ASCL2
Source: Cell Death Dis. 2022 Oct 20;13(10):884. doi: 10.1038/s41419-022-05301-x (PMC9585075; doi:10.1038/s41419-022-05301-x)
Supplement: Supplementary file 6 — Supplementary Table 1. [file 41419_2022_5301_MOESM6_ESM.xlsx]

## Sheet: Supplementary Table S2
Term_ID	Term_description	ListHit	ListTotal	PopHit	PopTotal	GeneRatio	BgRatio	Enrichment_score	GeneIds	GeneSymbols	p-value	FDR_bh	Classification_level1
path:mmu04620	Toll-like receptor signaling pathway	30	91	98	7874	0.32967	0.012446	26.488	18708;24088;18707;26395;27056;142980;26400;16176;21897;26415;54123;53791;29857;15976;26396;19094;21899;56480;26398;106759;170743;81897;26397;170744;21898;18709;16159;17087;26410;20750	Pik3r1;Tlr2;Pik3cd;Map2k1;Irf5;Tlr3;Map2k7;Il1b;Tlr1;Mapk13;Irf7;Tlr5;Mapk12;Ifnar2;Map2k2;Mapk11;Tlr6;Tbk1;Map2k4;Ticam1;Tlr7;Tlr9;Map2k3;Tlr8;Tlr4;Pik3r2;Il12a;Ly96;Map3k8;Spp1	3.13271e-36	5.2003e-34	Organismal Systems
path:mmu05224	Breast cancer	32	91	147	7874	0.351648	0.018669	18.8359	14365;22412;18708;14362;18707;26395;18128;22419;22413;18132;21414;22417;22421;13388;13649;14370;22415;22409;26396;18129;216795;22411;16449;22420;14367;18709;22418;93897;57265;12006;21415;18131	Fzd3;Wnt9b;Pik3r1;Fzd1;Pik3cd;Map2k1;Notch1;Wnt5b;Wnt2;Notch4;Tcf7;Wnt4;Wnt7a;Dll1;Egfr;Fzd8;Wnt3;Wnt10a;Map2k2;Notch2;Wnt9a;Wnt11;Jag1;Wnt6;Fzd5;Pik3r2;Wnt5a;Fzd10;Fzd2;Axin2;Tcf7l1;Notch3	2.09394e-33	1.73797e-31	Human Diseases
path:mmu05226	Gastric cancer	30	91	149	7874	0.32967	0.018923	17.4216	14365;22412;18708;14362;18707;26395;17831;22419;22413;22421;22417;13649;14370;67709;22415;22409;12550;26396;216795;22411;22420;14367;18709;22418;12591;93897;57265;12006;21415;21414	Fzd3;Wnt9b;Pik3r1;Fzd1;Pik3cd;Map2k1;Muc2;Wnt5b;Wnt2;Wnt7a;Wnt4;Egfr;Fzd8;Reg4;Wnt3;Wnt10a;Cdh1;Map2k2;Wnt9a;Wnt11;Wnt6;Fzd5;Pik3r2;Wnt5a;Cdx2;Fzd10;Fzd2;Axin2;Tcf7l1;Tcf7	3.81469e-30	2.11079e-28	Human Diseases
path:mmu04550	Signaling pathways regulating pluripotency of stem cells	28	91	137	7874	0.307692	0.017399	17.6844	14365;22412;18708;14362;18707;26395;22419;22413;22417;22421;16880;26415;14370;22415;22409;29857;26396;19094;12151;216795;22411;22420;14367;18709;22418;93897;57265;12006	Fzd3;Wnt9b;Pik3r1;Fzd1;Pik3cd;Map2k1;Wnt5b;Wnt2;Wnt4;Wnt7a;Lifr;Mapk13;Fzd8;Wnt3;Wnt10a;Mapk12;Map2k2;Mapk11;Bmi1;Wnt9a;Wnt11;Wnt6;Fzd5;Pik3r2;Wnt5a;Fzd10;Fzd2;Axin2	2.798e-28	1.16117e-26	Cellular Processes
path:mmu05165	Human papillomavirus infection	36	91	341	7874	0.395604	0.0433071	9.13487	14365;22412;18708;14362;18707;26395;18128;22419;22413;18132;142980;21414;22417;22421;13649;14370;22415;22409;15976;26396;56480;18129;216795;106759;22411;16449;22420;14367;18709;22418;93897;57265;12006;21415;20750;18131	Fzd3;Wnt9b;Pik3r1;Fzd1;Pik3cd;Map2k1;Notch1;Wnt5b;Wnt2;Notch4;Tlr3;Tcf7;Wnt4;Wnt7a;Egfr;Fzd8;Wnt3;Wnt10a;Ifnar2;Map2k2;Tbk1;Notch2;Wnt9a;Ticam1;Wnt11;Jag1;Wnt6;Fzd5;Pik3r2;Wnt5a;Fzd10;Fzd2;Axin2;Tcf7l1;Spp1;Notch3	4.48341e-26	1.48849e-24	Human Diseases
path:mmu05205	Proteoglycans in cancer	29	91	200	7874	0.318681	0.0254001	12.5465	14365;22412;18708;14362;24088;18707;26395;22419;22413;22417;22421;13649;26415;14370;22415;22409;29857;26396;19094;216795;22411;22420;14367;12505;21898;18709;22418;93897;57265	Fzd3;Wnt9b;Pik3r1;Fzd1;Tlr2;Pik3cd;Map2k1;Wnt5b;Wnt2;Wnt4;Wnt7a;Egfr;Mapk13;Fzd8;Wnt3;Wnt10a;Mapk12;Map2k2;Mapk11;Wnt9a;Wnt11;Wnt6;Fzd5;Cd44;Tlr4;Pik3r2;Wnt5a;Fzd10;Fzd2	8.856e-25	2.45016e-23	Human Diseases
path:mmu05217	Basal cell carcinoma	20	91	63	7874	0.21978	0.00800102	27.469	14365;22412;14362;22419;22413;22421;22417;14370;22415;22409;216795;22411;22420;14367;22418;93897;57265;12006;21415;21414	Fzd3;Wnt9b;Fzd1;Wnt5b;Wnt2;Wnt7a;Wnt4;Fzd8;Wnt3;Wnt10a;Wnt9a;Wnt11;Wnt6;Fzd5;Wnt5a;Fzd10;Fzd2;Axin2;Tcf7l1;Tcf7	1.80317e-24	4.27609e-23	Human Diseases
path:mmu05225	Hepatocellular carcinoma	26	91	170	7874	0.285714	0.02159	13.2336	14365;22412;18708;14362;18707;26395;22419;22413;22421;22417;13649;14370;22415;22409;26396;216795;22411;22420;14367;18709;22418;93897;57265;12006;21415;21414	Fzd3;Wnt9b;Pik3r1;Fzd1;Pik3cd;Map2k1;Wnt5b;Wnt2;Wnt7a;Wnt4;Egfr;Fzd8;Wnt3;Wnt10a;Map2k2;Wnt9a;Wnt11;Wnt6;Fzd5;Pik3r2;Wnt5a;Fzd10;Fzd2;Axin2;Tcf7l1;Tcf7	8.66023e-23	1.797e-21	Human Diseases
path:mmu04916	Melanogenesis	21	91	100	7874	0.230769	0.0127	18.1708	14365;22412;14362;26395;22419;22413;22421;22417;14370;22415;22409;26396;216795;22411;22420;14367;22418;93897;57265;21415;21414	Fzd3;Wnt9b;Fzd1;Map2k1;Wnt5b;Wnt2;Wnt7a;Wnt4;Fzd8;Wnt3;Wnt10a;Map2k2;Wnt9a;Wnt11;Wnt6;Fzd5;Wnt5a;Fzd10;Fzd2;Tcf7l1;Tcf7	1.8185e-21	3.35413e-20	Organismal Systems
path:mmu04934	Cushing's syndrome	23	91	158	7874	0.252747	0.020066	12.5958	14365;22412;14362;26395;22419;22413;22421;22417;13649;14370;22415;22409;26396;216795;22411;22420;14367;22418;93897;57265;12006;21415;21414	Fzd3;Wnt9b;Fzd1;Map2k1;Wnt5b;Wnt2;Wnt7a;Wnt4;Egfr;Fzd8;Wnt3;Wnt10a;Map2k2;Wnt9a;Wnt11;Wnt6;Fzd5;Wnt5a;Fzd10;Fzd2;Axin2;Tcf7l1;Tcf7	1.17861e-19	1.95649e-18	Human Diseases
path:mmu04310	Wnt signaling pathway	22	91	147	7874	0.241758	0.018669	12.9497	14365;22412;14362;22419;22413;22421;22417;17393;14370;22415;22409;216795;22411;22420;14367;22418;234130;93897;57265;12006;21415;21414	Fzd3;Wnt9b;Fzd1;Wnt5b;Wnt2;Wnt7a;Wnt4;Mmp7;Fzd8;Wnt3;Wnt10a;Wnt9a;Wnt11;Wnt6;Fzd5;Wnt5a;Dkk4;Fzd10;Fzd2;Axin2;Tcf7l1;Tcf7	4.41232e-19	6.65859e-18	Environmental Information Processing
path:mmu04150	mTOR signaling pathway	22	91	152	7874	0.241758	0.019304	12.5237	14365;22412;18708;14362;18707;26395;22419;22413;22421;22417;14370;22415;22409;26396;216795;22411;22420;14367;18709;22418;93897;57265	Fzd3;Wnt9b;Pik3r1;Fzd1;Pik3cd;Map2k1;Wnt5b;Wnt2;Wnt7a;Wnt4;Fzd8;Wnt3;Wnt10a;Map2k2;Wnt9a;Wnt11;Wnt6;Fzd5;Pik3r2;Wnt5a;Fzd10;Fzd2	9.34396e-19	1.29258e-17	Environmental Information Processing
path:mmu05200	Pathways in cancer	35	91	526	7874	0.384615	0.0668021	5.75753	14365;22412;18708;14362;18707;26395;18128;22419;22413;18132;21414;22417;22421;13388;13649;14370;22415;22409;12550;15976;26396;18129;216795;22411;16449;22420;14367;18709;16159;22418;93897;57265;12006;21415;18131	Fzd3;Wnt9b;Pik3r1;Fzd1;Pik3cd;Map2k1;Notch1;Wnt5b;Wnt2;Notch4;Tcf7;Wnt4;Wnt7a;Dll1;Egfr;Fzd8;Wnt3;Wnt10a;Cdh1;Ifnar2;Map2k2;Notch2;Wnt9a;Wnt11;Jag1;Wnt6;Fzd5;Pik3r2;Il12a;Wnt5a;Fzd10;Fzd2;Axin2;Tcf7l1;Notch3	1.35504e-18	1.73028e-17	Human Diseases
path:mmu04390	Hippo signaling pathway	21	91	153	7874	0.230769	0.019431	11.8763	14365;22412;14362;22419;22413;22421;22417;14370;22415;22409;12550;216795;22411;22420;14367;22418;93897;57265;12006;21415;21414	Fzd3;Wnt9b;Fzd1;Wnt5b;Wnt2;Wnt7a;Wnt4;Fzd8;Wnt3;Wnt10a;Cdh1;Wnt9a;Wnt11;Wnt6;Fzd5;Wnt5a;Fzd10;Fzd2;Axin2;Tcf7l1;Tcf7	1.97864e-17	2.34611e-16	Environmental Information Processing
path:mmu05142	Chagas disease (American trypanosomiasis)	17	91	101	7874	0.186813	0.012827	14.564	18709;26415;18708;21899;19094;24088;16159;26398;18707;106759;21898;12502;12501;81897;29857;12500;16176	Pik3r2;Mapk13;Pik3r1;Tlr6;Mapk11;Tlr2;Il12a;Map2k4;Pik3cd;Ticam1;Tlr4;Cd3g;Cd3e;Tlr9;Mapk12;Cd3d;Il1b	9.10494e-16	1.00761e-14	Human Diseases
path:mmu05164	Influenza A	20	91	166	7874	0.21978	0.021082	10.425	18708;18707;26395;142980;26400;16176;26415;54123;29857;15976;26396;19094;56480;26398;106759;170743;26397;21898;18709;16159	Pik3r1;Pik3cd;Map2k1;Tlr3;Map2k7;Il1b;Mapk13;Irf7;Mapk12;Ifnar2;Map2k2;Mapk11;Tbk1;Map2k4;Ticam1;Tlr7;Map2k3;Tlr4;Pik3r2;Il12a	1.71326e-15	1.77751e-14	Human Diseases
path:mmu05166	HTLV-I infection	24	91	275	7874	0.263736	0.0349251	7.55149	14365;22412;18708;14362;18707;12502;22419;22413;22421;22417;14370;22415;22409;216795;26398;22411;12501;22420;14367;18709;22418;93897;57265;12500	Fzd3;Wnt9b;Pik3r1;Fzd1;Pik3cd;Cd3g;Wnt5b;Wnt2;Wnt7a;Wnt4;Fzd8;Wnt3;Wnt10a;Wnt9a;Map2k4;Wnt11;Cd3e;Wnt6;Fzd5;Pik3r2;Wnt5a;Fzd10;Fzd2;Cd3d	2.94272e-15	2.87348e-14	Human Diseases
path:mmu01522	Endocrine resistance	15	91	93	7874	0.164835	0.011811	13.956	18709;13649;26415;18708;19094;18129;18707;26395;18128;13388;18132;29857;16449;26396;18131	Pik3r2;Egfr;Mapk13;Pik3r1;Mapk11;Notch2;Pik3cd;Map2k1;Notch1;Dll1;Notch4;Mapk12;Jag1;Map2k2;Notch3	1.00381e-13	9.25733e-13	Human Diseases
path:mmu05162	Measles	15	91	133	7874	0.164835	0.016891	9.75874	18709;18708;56480;16159;24088;18707;21898;12502;54123;170743;12501;81897;12500;15976;16176	Pik3r2;Pik3r1;Tbk1;Il12a;Tlr2;Pik3cd;Tlr4;Cd3g;Irf7;Tlr7;Cd3e;Tlr9;Cd3d;Ifnar2;Il1b	2.16099e-11	1.88802e-10	Human Diseases
path:mmu04660	T cell receptor signaling pathway	13	91	101	7874	0.142857	0.012827	11.1372	18709;26415;18708;19094;18707;26395;12502;12501;29857;26400;26410;12500;26396	Pik3r2;Mapk13;Pik3r1;Mapk11;Pik3cd;Map2k1;Cd3g;Cd3e;Mapk12;Map2k7;Map3k8;Cd3d;Map2k2	9.71945e-11	8.06714e-10	Organismal Systems
path:mmu04664	Fc epsilon RI signaling pathway	11	91	67	7874	0.120879	0.00850902	14.206	18709;26415;18708;19094;26398;18707;26395;26397;29857;26400;26396	Pik3r2;Mapk13;Pik3r1;Mapk11;Map2k4;Pik3cd;Map2k1;Map2k3;Mapk12;Map2k7;Map2k2	2.00383e-10	1.58398e-09	Organismal Systems
path:mmu04668	TNF signaling pathway	13	91	108	7874	0.142857	0.013716	10.4153	18709;26415;18708;19094;26398;18707;26395;26397;29857;26400;16449;26410;16176	Pik3r2;Mapk13;Pik3r1;Mapk11;Map2k4;Pik3cd;Map2k1;Map2k3;Mapk12;Map2k7;Jag1;Map3k8;Il1b	2.29775e-10	1.70482e-09	Environmental Information Processing
path:mmu04658	Th1 and Th2 cell differentiation	12	91	87	7874	0.131868	0.011049	11.9348	26415;19094;18129;16159;18128;12502;12501;29857;16449;12500;13388;18131	Mapk13;Mapk11;Notch2;Il12a;Notch1;Cd3g;Cd3e;Mapk12;Jag1;Cd3d;Dll1;Notch3	2.3621e-10	1.70482e-09	Organismal Systems
path:mmu05213	Endometrial cancer	10	91	58	7874	0.10989	0.00736601	14.9185	18709;13649;18708;18707;26395;12006;12550;21415;26396;21414	Pik3r2;Egfr;Pik3r1;Pik3cd;Map2k1;Axin2;Cdh1;Tcf7l1;Map2k2;Tcf7	8.50179e-10	5.88041e-09	Human Diseases
path:mmu05160	Hepatitis C	13	91	133	7874	0.142857	0.016891	8.45757	18709;13649;26415;18708;12739;19094;56480;18707;106759;54123;29857;142980;15976	Pik3r2;Egfr;Mapk13;Pik3r1;Cldn3;Mapk11;Tbk1;Pik3cd;Ticam1;Irf7;Mapk12;Tlr3;Ifnar2	3.1555e-09	2.09525e-08	Human Diseases
path:mmu05167	Kaposi's sarcoma-associated herpesvirus infection	15	91	209	7874	0.164835	0.0265431	6.21011	18709;26415;18708;19094;56480;26398;18707;26395;106759;54123;29857;142980;26400;15976;26396	Pik3r2;Mapk13;Pik3r1;Mapk11;Tbk1;Map2k4;Pik3cd;Map2k1;Ticam1;Irf7;Mapk12;Tlr3;Map2k7;Ifnar2;Map2k2	1.28026e-08	8.17399e-08	Human Diseases
path:mmu04919	Thyroid hormone signaling pathway	11	91	115	7874	0.120879	0.014605	8.27654	18709;18708;14463;18129;18707;26395;18128;18132;22417;26396;18131	Pik3r2;Pik3r1;Gata4;Notch2;Pik3cd;Map2k1;Notch1;Notch4;Wnt4;Map2k2;Notch3	7.06406e-08	4.34309e-07	Organismal Systems
path:mmu05161	Hepatitis B	12	91	143	7874	0.131868	0.018161	7.26105	18709;18708;56480;24088;26398;18707;26395;106759;21898;54123;142980;26396	Pik3r2;Pik3r1;Tbk1;Tlr2;Map2k4;Pik3cd;Map2k1;Ticam1;Tlr4;Irf7;Tlr3;Map2k2	7.48318e-08	4.43646e-07	Human Diseases
path:mmu04926	Relaxin signaling pathway	11	91	130	7874	0.120879	0.01651	7.32156	18709;13649;26415;18708;19094;26398;18707;26395;29857;26400;26396	Pik3r2;Egfr;Mapk13;Pik3r1;Mapk11;Map2k4;Pik3cd;Map2k1;Mapk12;Map2k7;Map2k2	2.50518e-07	1.434e-06	Organismal Systems
path:mmu04370	VEGF signaling pathway	8	91	58	7874	0.0879121	0.00736601	11.9348	18709;26415;18708;19094;18707;26395;29857;26396	Pik3r2;Mapk13;Pik3r1;Mapk11;Pik3cd;Map2k1;Mapk12;Map2k2	2.78509e-07	1.54108e-06	Environmental Information Processing
path:mmu05206	MicroRNAs in cancer	11	91	142	7874	0.120879	0.018034	6.70283	14365;13649;18129;12151;26395;18128;22415;18132;26396;12505;18131	Fzd3;Egfr;Notch2;Bmi1;Map2k1;Notch1;Wnt3;Notch4;Map2k2;Cd44;Notch3	6.13627e-07	3.28587e-06	Human Diseases
path:mmu05210	Colorectal cancer	9	91	88	7874	0.0989011	0.011176	8.8494	18709;13649;18708;18707;26395;12006;21415;26396;21414	Pik3r2;Egfr;Pik3r1;Pik3cd;Map2k1;Axin2;Tcf7l1;Map2k2;Tcf7	6.65935e-07	3.45454e-06	Human Diseases
path:mmu04912	GnRH signaling pathway	9	91	89	7874	0.0989011	0.011303	8.74997	13649;26415;19094;26398;26395;26397;29857;26400;26396	Egfr;Mapk13;Mapk11;Map2k4;Map2k1;Map2k3;Mapk12;Map2k7;Map2k2	7.33894e-07	3.69171e-06	Organismal Systems
path:mmu04380	Osteoclast differentiation	10	91	124	7874	0.10989	0.015748	6.97802	18709;26415;18708;19094;18707;26395;29857;26400;15976;16176	Pik3r2;Mapk13;Pik3r1;Mapk11;Pik3cd;Map2k1;Mapk12;Map2k7;Ifnar2;Il1b	1.42664e-06	6.96534e-06	Organismal Systems
path:mmu04917	Prolactin signaling pathway	8	91	72	7874	0.0879121	0.00914402	9.61416	18709;26415;18708;19094;18707;26395;29857;26396	Pik3r2;Mapk13;Pik3r1;Mapk11;Pik3cd;Map2k1;Mapk12;Map2k2	1.52426e-06	7.22935e-06	Organismal Systems
path:mmu05133	Pertussis	8	91	76	7874	0.0879121	0.00965202	9.10816	26415;19094;16159;17087;16176;106759;29857;21898	Mapk13;Mapk11;Il12a;Ly96;Il1b;Ticam1;Mapk12;Tlr4	2.31254e-06	1.06634e-05	Human Diseases
path:mmu04012	ErbB signaling pathway	8	91	84	7874	0.0879121	0.010668	8.24071	18709;13649;18708;26398;18707;26395;26400;26396	Pik3r2;Egfr;Pik3r1;Map2k4;Pik3cd;Map2k1;Map2k7;Map2k2	4.95872e-06	2.22472e-05	Environmental Information Processing
path:mmu04722	Neurotrophin signaling pathway	9	91	120	7874	0.0989011	0.01524	6.48956	18709;26415;18708;19094;18707;26395;29857;26400;26396	Pik3r2;Mapk13;Pik3r1;Mapk11;Pik3cd;Map2k1;Mapk12;Map2k7;Map2k2	9.01073e-06	3.93626e-05	Organismal Systems
path:mmu05140	Leishmaniasis	7	91	66	7874	0.0769231	0.00838202	9.17716	26415;19094;16159;16176;24088;29857;21898	Mapk13;Mapk11;Il12a;Il1b;Tlr2;Mapk12;Tlr4	9.76303e-06	4.15555e-05	Human Diseases
path:mmu05221	Acute myeloid leukemia	7	91	69	7874	0.0769231	0.00876302	8.77815	18709;18708;18707;26395;21415;26396;21414	Pik3r2;Pik3r1;Pik3cd;Map2k1;Tcf7l1;Map2k2;Tcf7	1.31507e-05	5.45754e-05	Human Diseases
path:mmu05215	Prostate cancer	8	91	97	7874	0.0879121	0.012319	7.13629	18709;13649;18708;18707;26395;21415;26396;21414	Pik3r2;Egfr;Pik3r1;Pik3cd;Map2k1;Tcf7l1;Map2k2;Tcf7	1.45451e-05	5.88899e-05	Human Diseases
path:mmu05218	Melanoma	7	91	72	7874	0.0769231	0.00914402	8.41239	18709;13649;18708;18707;26395;12550;26396	Pik3r2;Egfr;Pik3r1;Pik3cd;Map2k1;Cdh1;Map2k2	1.74586e-05	6.90032e-05	Human Diseases
path:mmu04330	Notch signaling pathway	6	91	49	7874	0.0659341	0.00622301	10.5952	18129;18128;18132;16449;13388;18131	Notch2;Notch1;Notch4;Jag1;Dll1;Notch3	1.89257e-05	7.3062e-05	Environmental Information Processing
path:mmu04068	FoxO signaling pathway	9	91	132	7874	0.0989011	0.016764	5.8996	18709;13649;26415;18708;19094;18707;26395;29857;26396	Pik3r2;Egfr;Mapk13;Pik3r1;Mapk11;Pik3cd;Map2k1;Mapk12;Map2k2	1.95216e-05	7.36497e-05	Environmental Information Processing
path:mmu04015	Rap1 signaling pathway	11	91	208	7874	0.120879	0.0264161	4.57597	18709;13649;26415;18708;19094;18707;26395;26397;29857;12550;26396	Pik3r2;Egfr;Mapk13;Pik3r1;Mapk11;Pik3cd;Map2k1;Map2k3;Mapk12;Cdh1;Map2k2	2.49274e-05	8.99556e-05	Environmental Information Processing
path:mmu05169	Epstein-Barr virus infection	11	91	208	7874	0.120879	0.0264161	4.57597	18709;26415;18708;19094;56480;26398;18707;26397;29857;26400;12505	Pik3r2;Mapk13;Pik3r1;Mapk11;Tbk1;Map2k4;Pik3cd;Map2k3;Mapk12;Map2k7;Cd44	2.49274e-05	8.99556e-05	Human Diseases
path:mmu05146	Amoebiasis	8	91	105	7874	0.0879121	0.013335	6.59257	18709;18708;16159;16176;24088;18707;17831;21898	Pik3r2;Pik3r1;Il12a;Il1b;Tlr2;Pik3cd;Muc2;Tlr4	2.60265e-05	9.19233e-05	Human Diseases
path:mmu05145	Toxoplasmosis	8	91	108	7874	0.0879121	0.013716	6.40944	26415;19094;16159;17087;24088;26397;29857;21898	Mapk13;Mapk11;Il12a;Ly96;Tlr2;Map2k3;Mapk12;Tlr4	3.19454e-05	0.000110478	Human Diseases
path:mmu05152	Tuberculosis	10	91	177	7874	0.10989	0.022479	4.88856	26415;21899;19094;16159;24088;21898;81897;29857;16176;21897	Mapk13;Tlr6;Mapk11;Il12a;Tlr2;Tlr4;Tlr9;Mapk12;Il1b;Tlr1	3.40243e-05	0.000115266	Human Diseases
path:mmu05418	Fluid shear stress and atherosclerosis	9	91	142	7874	0.0989011	0.018034	5.48414	18709;26415;18708;19094;26398;18707;29857;26400;16176	Pik3r2;Mapk13;Pik3r1;Mapk11;Map2k4;Pik3cd;Mapk12;Map2k7;Il1b	3.49674e-05	0.000116092	Human Diseases
path:mmu04218	Cellular senescence	10	91	179	7874	0.10989	0.022733	4.83394	18709;26415;18708;14463;19094;18707;26395;26397;29857;26396	Pik3r2;Mapk13;Pik3r1;Gata4;Mapk11;Pik3cd;Map2k1;Map2k3;Mapk12;Map2k2	3.74679e-05	0.000121954	Cellular Processes
path:mmu04625	C-type lectin receptor signaling pathway	8	91	112	7874	0.0879121	0.014224	6.18053	18709;26415;18708;19094;16159;18707;29857;16176	Pik3r2;Mapk13;Pik3r1;Mapk11;Il12a;Pik3cd;Mapk12;Il1b	4.1556e-05	0.00013266	Organismal Systems
path:mmu05216	Thyroid cancer	5	91	37	7874	0.0549451	0.00469901	11.6929	26395;12550;21415;26396;21414	Map2k1;Cdh1;Tcf7l1;Map2k2;Tcf7	6.00898e-05	0.000188206	Human Diseases
path:mmu04914	Progesterone-mediated oocyte maturation	7	91	90	7874	0.0769231	0.01143	6.72991	18709;26415;18708;19094;18707;26395;29857	Pik3r2;Mapk13;Pik3r1;Mapk11;Pik3cd;Map2k1;Mapk12	7.48274e-05	0.000230025	Organismal Systems
path:mmu04071	Sphingolipid signaling pathway	8	91	122	7874	0.0879121	0.015494	5.67393	18709;26415;18708;19094;18707;26395;29857;26396	Pik3r2;Mapk13;Pik3r1;Mapk11;Pik3cd;Map2k1;Mapk12;Map2k2	7.65983e-05	0.000231188	Environmental Information Processing
path:mmu04657	IL-17 signaling pathway	7	91	91	7874	0.0769231	0.011557	6.65596	26415;19094;56480;16176;20202;29857;20201	Mapk13;Mapk11;Tbk1;Il1b;S100a9;Mapk12;S100a8	8.03088e-05	0.000238058	Organismal Systems
path:mmu04750	Inflammatory mediator regulation of TRP channels	8	91	124	7874	0.0879121	0.015748	5.58242	18709;26415;18708;19094;18707;26397;29857;16176	Pik3r2;Mapk13;Pik3r1;Mapk11;Pik3cd;Map2k3;Mapk12;Il1b	8.59453e-05	0.000250297	Organismal Systems
path:mmu05230	Central carbon metabolism in cancer	6	91	64	7874	0.0659341	0.00812802	8.11195	18709;13649;18708;18707;26395;26396	Pik3r2;Egfr;Pik3r1;Pik3cd;Map2k1;Map2k2	8.83127e-05	0.000252757	Human Diseases
path:mmu04630	Jak-STAT signaling pathway	9	91	163	7874	0.0989011	0.020701	4.77759	18709;13649;18708;16159;18707;237310;230828;15976;16880	Pik3r2;Egfr;Pik3r1;Il12a;Pik3cd;Il22ra2;Il22ra1;Ifnar2;Lifr	0.000102668	0.000288862	Environmental Information Processing
path:mmu05223	Non-small cell lung cancer	6	91	66	7874	0.0659341	0.00838202	7.86613	18709;13649;18708;18707;26395;26396	Pik3r2;Egfr;Pik3r1;Pik3cd;Map2k1;Map2k2	0.000105061	0.000290669	Human Diseases
path:mmu04621	NOD-like receptor signaling pathway	9	91	164	7874	0.0989011	0.020828	4.74846	26415;19094;56480;16176;106759;54123;29857;15976;21898	Mapk13;Mapk11;Tbk1;Il1b;Ticam1;Irf7;Mapk12;Ifnar2;Tlr4	0.000107609	0.000292838	Organismal Systems
path:mmu04622	RIG-I-like receptor signaling pathway	6	91	68	7874	0.0659341	0.00863602	7.63478	19094;26415;56480;16159;54123;29857	Mapk11;Mapk13;Tbk1;Il12a;Irf7;Mapk12	0.000124243	0.00033265	Organismal Systems
path:mmu05231	Choline metabolism in cancer	7	91	99	7874	0.0769231	0.012573	6.1181	18709;13649;18708;18707;26395;63993;26396	Pik3r2;Egfr;Pik3r1;Pik3cd;Map2k1;Slc5a7;Map2k2	0.00013707	0.000361169	Human Diseases
path:mmu04933	AGE-RAGE signaling pathway in diabetic complications	7	91	100	7874	0.0769231	0.0127	6.05692	18709;26415;18708;19094;18707;29857;16176	Pik3r2;Mapk13;Pik3r1;Mapk11;Pik3cd;Mapk12;Il1b	0.000146017	0.000378731	Human Diseases
path:mmu05214	Glioma	6	91	71	7874	0.0659341	0.00901702	7.31218	18709;13649;18708;18707;26395;26396	Pik3r2;Egfr;Pik3r1;Pik3cd;Map2k1;Map2k2	0.000158124	0.000403824	Human Diseases
path:mmu04659	Th17 cell differentiation	7	91	102	7874	0.0769231	0.012954	5.93816	26415;19094;12502;12501;29857;12500;16176	Mapk13;Mapk11;Cd3g;Cd3e;Mapk12;Cd3d;Il1b	0.000165333	0.000409631	Organismal Systems
path:mmu04066	HIF-1 signaling pathway	7	91	102	7874	0.0769231	0.012954	5.93816	18709;13649;18708;18707;26395;21898;26396	Pik3r2;Egfr;Pik3r1;Pik3cd;Map2k1;Tlr4;Map2k2	0.000165333	0.000409631	Environmental Information Processing
path:mmu05132	Salmonella infection	6	91	78	7874	0.0659341	0.00990602	6.65596	26415;19094;16176;53791;29857;21898	Mapk13;Mapk11;Il1b;Tlr5;Mapk12;Tlr4	0.00026582	0.000648914	Human Diseases
path:mmu01521	EGFR tyrosine kinase inhibitor resistance	6	91	79	7874	0.0659341	0.010033	6.57171	18709;13649;18708;18707;26395;26396	Pik3r2;Egfr;Pik3r1;Pik3cd;Map2k1;Map2k2	0.000285024	0.000685709	Human Diseases
path:mmu04670	Leukocyte transendothelial migration	7	91	113	7874	0.0769231	0.014351	5.36011	18709;12739;26415;18708;19094;18707;29857	Pik3r2;Cldn3;Mapk13;Pik3r1;Mapk11;Pik3cd;Mapk12	0.000312016	0.000739924	Organismal Systems
path:mmu05144	Malaria	5	91	53	7874	0.0549451	0.00673101	8.16297	16159;16176;24088;81897;21898	Il12a;Il1b;Tlr2;Tlr9;Tlr4	0.000342054	0.000799733	Human Diseases
path:mmu05134	Legionellosis	5	91	57	7874	0.0549451	0.00723901	7.59013	16159;16176;24088;53791;21898	Il12a;Il1b;Tlr2;Tlr5;Tlr4	0.000481299	0.00110966	Human Diseases
path:mmu04010	MAPK signaling pathway	11	91	293	7874	0.120879	0.0372111	3.24847	13649;26415;19094;26398;26395;26397;29857;26400;26410;26396;16176	Egfr;Mapk13;Mapk11;Map2k4;Map2k1;Map2k3;Mapk12;Map2k7;Map3k8;Map2k2;Il1b	0.000523402	0.0011902	Environmental Information Processing
path:mmu05321	Inflammatiory bowel disease (IBD)	5	91	59	7874	0.0549451	0.00749301	7.33284	16159;16176;24088;53791;21898	Il12a;Il1b;Tlr2;Tlr5;Tlr4	0.000565131	0.00126773	Human Diseases
path:mmu05168	Herpes simplex infection	9	91	206	7874	0.0989011	0.0261621	3.78033	56480;16159;24088;106759;54123;81897;142980;15976;16176	Tbk1;Il12a;Tlr2;Ticam1;Irf7;Tlr9;Tlr3;Ifnar2;Il1b	0.000590301	0.00129724	Human Diseases
path:mmu05020	Prion diseases	4	91	34	7874	0.043956	0.00431801	10.1797	26395;26396;18128;16176	Map2k1;Map2k2;Notch1;Il1b	0.000593918	0.00129724	Human Diseases
path:mmu05211	Renal cell carcinoma	5	91	66	7874	0.0549451	0.00838202	6.55511	18709;18708;18707;26395;26396	Pik3r2;Pik3r1;Pik3cd;Map2k1;Map2k2	0.000946831	0.00204122	Human Diseases
path:mmu05219	Bladder cancer	4	91	41	7874	0.043956	0.00520701	8.4417	13649;26395;26396;12550	Egfr;Map2k1;Map2k2;Cdh1	0.00121944	0.00259522	Human Diseases
path:mmu04662	B cell receptor signaling pathway	5	91	71	7874	0.0549451	0.00901702	6.09348	18709;18708;18707;26395;26396	Pik3r2;Pik3r1;Pik3cd;Map2k1;Map2k2	0.00131839	0.00277028	Organismal Systems
path:mmu04973	Carbohydrate digestion and absorption	4	91	43	7874	0.043956	0.00546101	8.04907	18709;18708;18707;20537	Pik3r2;Pik3r1;Pik3cd;Slc5a1	0.00146014	0.0030298	Organismal Systems
path:mmu05212	Pancreatic cancer	5	91	75	7874	0.0549451	0.00952502	5.7685	18709;13649;18708;18707;26395	Pik3r2;Egfr;Pik3r1;Pik3cd;Map2k1	0.0016856	0.00345445	Human Diseases
path:mmu05220	Chronic myeloid leukemia	5	91	76	7874	0.0549451	0.00965202	5.6926	18709;18708;18707;26395;26396	Pik3r2;Pik3r1;Pik3cd;Map2k1;Map2k2	0.00178808	0.00361968	Human Diseases
path:mmu04725	Cholinergic synapse	6	91	112	7874	0.0659341	0.014224	4.6354	18709;18708;18707;26395;63993;16535	Pik3r2;Pik3r1;Pik3cd;Map2k1;Slc5a7;Kcnq1	0.00180984	0.00361968	Organismal Systems
path:mmu04611	Platelet activation	6	91	122	7874	0.0659341	0.015494	4.25545	18709;26415;18708;19094;18707;29857	Pik3r2;Mapk13;Pik3r1;Mapk11;Pik3cd;Mapk12	0.00278934	0.00551226	Organismal Systems
path:mmu05014	Amyotrophic lateral sclerosis (ALS)	4	91	52	7874	0.043956	0.00660401	6.65596	19094;26415;26397;29857	Mapk11;Mapk13;Map2k3;Mapk12	0.00295993	0.00578056	Human Diseases
path:mmu04640	Hematopoietic cell lineage	5	91	91	7874	0.0549451	0.011557	4.75426	16176;12502;12501;12500;12505	Il1b;Cd3g;Cd3e;Cd3d;Cd44	0.00393127	0.00758827	Organismal Systems
path:mmu04360	Axon guidance	7	91	175	7874	0.0769231	0.022225	3.4611	18709;14365;18708;22418;18707;22419;22417	Pik3r2;Fzd3;Pik3r1;Wnt5a;Pik3cd;Wnt5b;Wnt4	0.00400657	0.00764472	Organismal Systems
path:mmu04915	Estrogen signaling pathway	6	91	133	7874	0.0659341	0.016891	3.9035	18709;13649;18708;18707;26395;26396	Pik3r2;Egfr;Pik3r1;Pik3cd;Map2k1;Map2k2	0.00427721	0.00806837	Organismal Systems
path:mmu04371	Apelin signaling pathway	6	91	136	7874	0.0659341	0.017272	3.81739	26395;12550;16449;20750;26396;18131	Map2k1;Cdh1;Jag1;Spp1;Map2k2;Notch3	0.00476926	0.00889547	Environmental Information Processing
path:mmu04650	Natural killer cell mediated cytotoxicity	6	91	143	7874	0.0659341	0.018161	3.63052	18709;18708;18707;26395;15976;26396	Pik3r2;Pik3r1;Pik3cd;Map2k1;Ifnar2;Map2k2	0.00607846	0.0112114	Organismal Systems
path:mmu05143	African trypanosomiasis	3	91	33	7874	0.032967	0.00419101	7.86613	81897;16176;16159	Tlr9;Il1b;Il12a	0.00634126	0.0115676	Human Diseases
path:mmu04072	Phospholipase D signaling pathway	6	91	146	7874	0.0659341	0.018542	3.55592	18709;13649;18708;18707;26395;26396	Pik3r2;Egfr;Pik3r1;Pik3cd;Map2k1;Map2k2	0.0067132	0.0121129	Environmental Information Processing
path:mmu04151	PI3K-Akt signaling pathway	10	91	353	7874	0.10989	0.0448311	2.4512	18709;13649;18708;24088;18707;26395;21898;20750;15976;26396	Pik3r2;Egfr;Pik3r1;Tlr2;Pik3cd;Map2k1;Tlr4;Spp1;Ifnar2;Map2k2	0.00731509	0.0130447	Environmental Information Processing
path:mmu04024	cAMP signaling pathway	7	91	196	7874	0.0769231	0.024892	3.09027	18709;18708;18707;26395;58991;20682;26396	Pik3r2;Pik3r1;Pik3cd;Map2k1;Ghrl;Sox9;Map2k2	0.00738673	0.0130447	Environmental Information Processing
path:mmu04520	Adherens junction	4	91	71	7874	0.043956	0.00901702	4.87479	13649;12550;21415;21414	Egfr;Cdh1;Tcf7l1;Tcf7	0.00899875	0.0157241	Cellular Processes
path:mmu04960	Aldosterone-regulated sodium reabsorption	3	91	38	7874	0.032967	0.00482601	6.83112	18709;18708;18707	Pik3r2;Pik3r1;Pik3cd	0.00940669	0.0162657	Organismal Systems
path:mmu05100	Bacterial invasion of epithelial cells	4	91	74	7874	0.043956	0.00939802	4.67716	18709;18708;18707;12550	Pik3r2;Pik3r1;Pik3cd;Cdh1	0.0103818	0.0177669	Human Diseases
path:mmu04014	Ras signaling pathway	7	91	230	7874	0.0769231	0.0292101	2.63344	18709;13649;18708;56480;18707;26395;26396	Pik3r2;Egfr;Pik3r1;Tbk1;Pik3cd;Map2k1;Map2k2	0.0167992	0.0284557	Environmental Information Processing
path:mmu04140	Autophagy - animal	5	91	130	7874	0.0549451	0.01651	3.32798	18709;18708;18707;26395;26396	Pik3r2;Pik3r1;Pik3cd;Map2k1;Map2k2	0.0170564	0.0285996	Cellular Processes
path:mmu04666	Fc gamma R-mediated phagocytosis	4	91	86	7874	0.043956	0.010922	4.02453	18709;26395;18708;18707	Pik3r2;Map2k1;Pik3r1;Pik3cd	0.0172649	0.0286598	Organismal Systems
path:mmu04930	Type II diabetes mellitus	3	91	48	7874	0.032967	0.00609601	5.40797	18709;18708;18707	Pik3r2;Pik3r1;Pik3cd	0.0177576	0.0291857	Human Diseases
path:mmu04210	Apoptosis	5	91	136	7874	0.0549451	0.017272	3.18116	18709;18708;18707;26395;26396	Pik3r2;Pik3r1;Pik3cd;Map2k1;Map2k2	0.0203297	0.0330856	Cellular Processes
path:mmu04910	Insulin signaling pathway	5	91	139	7874	0.0549451	0.017653	3.1125	18709;18708;18707;26395;26396	Pik3r2;Pik3r1;Pik3cd;Map2k1;Map2k2	0.0221109	0.035635	Organismal Systems
path:mmu04923	Regulation of lipolysis in adipocyte	3	91	55	7874	0.032967	0.00698501	4.71968	18709;18708;18707	Pik3r2;Pik3r1;Pik3cd	0.025429	0.0405886	Organismal Systems
path:mmu04064	NF-kappa B signaling pathway	4	91	98	7874	0.043956	0.012446	3.53173	106759;21898;16176;17087	Ticam1;Tlr4;Il1b;Ly96	0.026475	0.0418556	Environmental Information Processing
path:mmu04510	Focal adhesion	6	91	199	7874	0.0659341	0.0252731	2.60887	18709;13649;18708;18707;26395;20750	Pik3r2;Egfr;Pik3r1;Pik3cd;Map2k1;Spp1	0.0273132	0.0427736	Cellular Processes
path:mmu04060	Cytokine-cytokine receptor interaction	7	91	264	7874	0.0769231	0.0335281	2.29429	13649;16159;237310;230828;15976;16176;16880	Egfr;Il12a;Il22ra2;Il22ra1;Ifnar2;Il1b;Lifr	0.0326379	0.0506346	Environmental Information Processing
path:mmu04623	Cytosolic DNA-sensing pathway	3	91	61	7874	0.032967	0.00774702	4.25545	56480;16176;54123	Tbk1;Il1b;Irf7	0.0332114	0.0510471	Organismal Systems
path:mmu04810	Regulation of actin cytoskeleton	6	91	210	7874	0.0659341	0.0266701	2.47221	18709;13649;18708;18707;26395;26396	Pik3r2;Egfr;Pik3r1;Pik3cd;Map2k1;Map2k2	0.0342803	0.0522067	Cellular Processes
path:mmu04213	Longevity regulating pathway - multiple species	3	91	62	7874	0.032967	0.00787402	4.18681	18709;18708;18707	Pik3r2;Pik3r1;Pik3cd	0.0346159	0.0522386	Organismal Systems
path:mmu04217	Necroptosis	5	91	160	7874	0.0549451	0.02032	2.70398	16176;106759;142980;15976;21898	Il1b;Ticam1;Tlr3;Ifnar2;Tlr4	0.037438	0.0559883	Cellular Processes
path:mmu01524	Platinum drug resistance	3	91	77	7874	0.032967	0.00977902	3.3712	18709;18708;18707	Pik3r2;Pik3r1;Pik3cd	0.0592589	0.0878301	Human Diseases
path:mmu05340	Primary immunodeficiency	2	91	35	7874	0.021978	0.00444501	4.94443	12501;12500	Cd3e;Cd3d	0.0614546	0.0902785	Human Diseases
path:mmu05323	Rheumatoid arthritis	3	91	82	7874	0.032967	0.010414	3.16564	21898;16176;24088	Tlr4;Il1b;Tlr2	0.0688981	0.100325	Human Diseases
path:mmu04540	Gap junction	3	91	84	7874	0.032967	0.010668	3.09027	13649;26395;26396	Egfr;Map2k1;Map2k2	0.0729417	0.10529	Cellular Processes
path:mmu04975	Fat digestion and absorption	2	91	39	7874	0.021978	0.00495301	4.43731	14080;11808	Fabp1;Apoa4	0.0743216	0.106357	Organismal Systems
path:mmu04211	Longevity regulating pathway - mammal	3	91	90	7874	0.032967	0.01143	2.88425	18709;18708;18707	Pik3r2;Pik3r1;Pik3cd	0.0856901	0.121577	Organismal Systems
path:mmu04261	Adrenergic signaling in cardiomyocytes	4	91	147	7874	0.043956	0.018669	2.35449	19094;26415;16535;29857	Mapk11;Mapk13;Kcnq1;Mapk12	0.0900385	0.124691	Organismal Systems
path:mmu04932	Non-alcoholic fatty liver disease (NAFLD)	4	91	147	7874	0.043956	0.018669	2.35449	18709;18708;16176;18707	Pik3r2;Pik3r1;Il1b;Pik3cd	0.0900385	0.124691	Human Diseases
path:mmu05222	Small cell lung cancer	3	91	92	7874	0.032967	0.011684	2.82155	18709;18708;18707	Pik3r2;Pik3r1;Pik3cd	0.0901379	0.124691	Human Diseases
path:mmu04978	Mineral absorption	2	91	44	7874	0.021978	0.00558801	3.93307	20537;12309	Slc5a1;S100g	0.091481	0.125503	Organismal Systems
path:mmu04070	Phosphatidylinositol signaling system	3	91	98	7874	0.032967	0.012446	2.6488	18709;18708;18707	Pik3r2;Pik3r1;Pik3cd	0.104044	0.141568	Environmental Information Processing
path:mmu04530	Tight junction	4	91	164	7874	0.043956	0.020828	2.11043	12739;14463;26400;56332	Cldn3;Gata4;Map2k7;Amotl2	0.121389	0.163826	Cellular Processes
path:mmu04931	Insulin resistance	3	91	109	7874	0.032967	0.013843	2.38149	18709;18708;18707	Pik3r2;Pik3r1;Pik3cd	0.13155	0.176108	Human Diseases
path:mmu04730	Long-term depression	2	91	59	7874	0.021978	0.00749301	2.93313	26395;26396	Map2k1;Map2k2	0.148449	0.197141	Organismal Systems
path:mmu00730	Thiamine metabolism	1	91	15	7874	0.010989	0.001905	5.7685	76768	Alpi	0.160141	0.210672	Metabolism
path:mmu04062	Chemokine signaling pathway	4	91	183	7874	0.043956	0.023241	1.89131	18709;26395;18708;18707	Pik3r2;Map2k1;Pik3r1;Pik3cd	0.161177	0.210672	Organismal Systems
path:mmu04940	Type I diabetes mellitus	2	91	63	7874	0.021978	0.00800102	2.7469	16159;16176	Il12a;Il1b	0.164659	0.213542	Human Diseases
path:mmu04152	AMPK signaling pathway	3	91	126	7874	0.032967	0.016002	2.06018	18709;18708;18707	Pik3r2;Pik3r1;Pik3cd	0.178329	0.229478	Environmental Information Processing
path:mmu04720	Long-term potentiation	2	91	67	7874	0.021978	0.00850902	2.58291	26395;26396	Map2k1;Map2k2	0.181167	0.231336	Organismal Systems
path:mmu04728	Dopaminergic synapse	3	91	134	7874	0.032967	0.017018	1.93718	19094;26415;29857	Mapk11;Mapk13;Mapk12	0.201756	0.254193	Organismal Systems
path:mmu05412	Arrhythmogenic right ventricular cardiomyopathy (ARVC)	2	91	72	7874	0.021978	0.00914402	2.40354	21415;21414	Tcf7l1;Tcf7	0.202129	0.254193	Human Diseases
path:mmu04723	Retrograde endocannabinoid signaling	3	91	142	7874	0.032967	0.018034	1.82805	19094;26415;29857	Mapk11;Mapk13;Mapk12	0.225869	0.281912	Organismal Systems
path:mmu04714	Thermogenesis	4	91	216	7874	0.043956	0.0274321	1.60236	19094;26415;26397;29857	Mapk11;Mapk13;Map2k3;Mapk12	0.239444	0.296624	Organismal Systems
path:mmu04977	Vitamin digestion and absorption	1	91	24	7874	0.010989	0.00304801	3.60531	11808	Apoa4	0.243758	0.299733	Organismal Systems
path:mmu04512	ECM-receptor interaction	2	91	83	7874	0.021978	0.010541	2.085	20750;12505	Spp1;Cd44	0.24905	0.303988	Environmental Information Processing
path:mmu04921	Oxytocin signaling pathway	3	91	151	7874	0.032967	0.019177	1.71909	13649;26395;26396	Egfr;Map2k1;Map2k2	0.253629	0.307317	Organismal Systems
path:mmu05203	Viral carcinogenesis	4	91	223	7874	0.043956	0.0283211	1.55206	18709;18708;18707;54123	Pik3r2;Pik3r1;Pik3cd;Irf7	0.257128	0.309299	Human Diseases
path:mmu00790	Folate biosynthesis	1	91	26	7874	0.010989	0.00330201	3.32798	76768	Alpi	0.261191	0.311926	Metabolism
path:mmu04950	Maturity onset diabetes of the young	1	91	27	7874	0.010989	0.00342901	3.20472	11925	Neurog3	0.269758	0.319856	Human Diseases
path:mmu01523	Antifolate resistance	1	91	30	7874	0.010989	0.00381001	2.88425	16176	Il1b	0.294873	0.347155	Human Diseases
path:mmu04022	cGMP - PKG signaling pathway	3	91	165	7874	0.032967	0.020955	1.57323	26395;14463;26396	Map2k1;Gata4;Map2k2	0.297683	0.347995	Environmental Information Processing
path:mmu04145	Phagosome	3	91	173	7874	0.032967	0.021971	1.50048	21899;21898;24088	Tlr6;Tlr4;Tlr2	0.3231	0.375067	Cellular Processes
path:mmu05202	Transcriptional misregulation in cancers	3	91	181	7874	0.032967	0.022987	1.43416	19126;13237;12151	Prom1;Defa3;Bmi1	0.348545	0.401795	Human Diseases
path:mmu04114	Oocyte meiosis	2	91	114	7874	0.021978	0.014478	1.51803	26395;29857	Map2k1;Mapk12	0.380804	0.435955	Cellular Processes
path:mmu04979	Cholesterol metabolism	1	91	48	7874	0.010989	0.00609601	1.80266	11808	Apoa4	0.428591	0.487302	Organismal Systems
path:mmu04270	Vascular smooth muscle contraction	2	91	135	7874	0.021978	0.017145	1.28189	26395;26396	Map2k1;Map2k2	0.464749	0.524818	Organismal Systems
path:mmu05330	Allograft rejection	1	91	56	7874	0.010989	0.00711201	1.54513	16159	Il12a	0.479653	0.537989	Human Diseases
path:mmu05332	Graft-versus-host disease	1	91	58	7874	0.010989	0.00736601	1.49185	16176	Il1b	0.491697	0.547797	Human Diseases
path:mmu04137	Mitophagy - animal	1	91	63	7874	0.010989	0.00800102	1.37345	56480	Tbk1	0.520613	0.576146	Cellular Processes
path:mmu04514	Cell adhesion molecules (CAMs)	2	91	161	7874	0.021978	0.020447	1.07488	12739;12550	Cldn3;Cdh1	0.558977	0.614504	Environmental Information Processing
path:mmu04976	Bile secretion	1	91	71	7874	0.010989	0.00901702	1.2187	20537	Slc5a1	0.563532	0.615436	Organismal Systems
path:mmu00562	Inositol phosphate metabolism	1	91	72	7874	0.010989	0.00914402	1.20177	18707	Pik3cd	0.568622	0.616936	Metabolism
path:mmu04971	Gastric acid secretion	1	91	74	7874	0.010989	0.00939802	1.16929	16535	Kcnq1	0.578627	0.623714	Organismal Systems
path:mmu04970	Salivary secretion	1	91	76	7874	0.010989	0.00965202	1.13852	17110	Lyz1	0.588402	0.63016	Organismal Systems
path:mmu03320	PPAR signaling pathway	1	91	85	7874	0.010989	0.010795	1.01797	14080	Fabp1	0.629687	0.670052	Organismal Systems
path:mmu04727	GABAergic synapse	1	91	87	7874	0.010989	0.011049	0.994569	232333	Slc6a1	0.63829	0.67488	Organismal Systems
path:mmu04610	Complement and coagulation cascades	1	91	88	7874	0.010989	0.011176	0.983267	12759	Clu	0.642517	0.67505	Organismal Systems
path:mmu04974	Protein digestion and absorption	1	91	90	7874	0.010989	0.01143	0.961416	16535	Kcnq1	0.650825	0.679478	Organismal Systems
path:mmu04972	Pancreatic secretion	1	91	104	7874	0.010989	0.013208	0.831995	16535	Kcnq1	0.703869	0.730264	Organismal Systems
path:mmu04726	Serotonergic synapse	1	91	130	7874	0.010989	0.01651	0.665596	26395	Map2k1	0.782107	0.806396	Organismal Systems
path:mmu04141	Protein processing in endoplasmic reticulum	1	91	161	7874	0.010989	0.020447	0.537438	26400	Map2k7	0.849065	0.87003	Genetic Information Processing
path:mmu05010	Alzheimer's disease	1	91	169	7874	0.010989	0.021463	0.511997	16176	Il1b	0.862743	0.878621	Human Diseases
path:mmu05034	Alcoholism	1	91	182	7874	0.010989	0.023114	0.475426	26395	Map2k1	0.8824	0.887748	Human Diseases
path:mmu04020	Calcium signaling pathway	1	91	182	7874	0.010989	0.023114	0.475426	13649	Egfr	0.8824	0.887748	Environmental Information Processing
path:mmu04144	Endocytosis	1	91	256	7874	0.010989	0.0325121	0.337998	13649	Egfr	0.95146	0.95146	Cellular Processes
