# Supplementary material for: Zymosan-A promotes the regeneration of intestinal stem cells by upregulating ASCL2
Source: Cell Death Dis. 2022 Oct 20;13(10):884. doi: 10.1038/s41419-022-05301-x (PMC9585075; doi:10.1038/s41419-022-05301-x)
Supplement: Supplementary file 7 — Supplementary Table 2. [file 41419_2022_5301_MOESM7_ESM.xlsx]

## Sheet: Sheet1
gene_id	baseMean	baseMean_control_CON	baseMean_case_ZYM	foldChange	log2FoldChange	pval	padj	up_down	expression_Sample_CON_1	expression_Sample_CON_2	expression_Sample_CON_3	expression_Sample_ZYM_1	expression_Sample_ZYM_2	expression_Sample_ZYM_3	Dbxref	product	GO_id	GO_term	pathway	pathway_description
Alpi	60920.8	144.468	121697	842.382	9.71833	1.03e-274	6.84e-273	Up	3.56369	2.94646	3.54621	1619.28	1969.27	1870.34	GeneID:76768,Genbank:NM_001081082.2,MGI:MGI:1924018	alkaline phosphatase, intestinal	GO:0006793,GO:0008270,GO:0009897,GO:0009986,GO:0016311,GO:0042803,GO:0071773,GO:0000287,GO:0004035,GO:0005886	phosphorus metabolic process|zinc ion binding|external side of plasma membrane|cell surface|dephosphorylation|protein homodimerization activity|cellular response to BMP stimulus|magnesium ion binding|alkaline phosphatase activity|plasma membrane	mmu00730,mmu00790	Thiamine metabolism|Folate biosynthesis
Amotl2	752.47	1165.94	338.998	0.29075	-1.78215	7.96e-42	4.16e-41	Down	17.0526	16.6024	15.8276	2.79264	3.25241	3.06333	GeneID:56332,Genbank:XM_006511772.2,MGI:MGI:1929286	angiomotin-like 2	GO:0005768,GO:0005886,GO:0005923,GO:0016055,GO:0016324,GO:0030036,GO:0030334,GO:0031410,GO:0035329,GO:0001525,GO:0003365,GO:0042802,GO:0005515	endosome|plasma membrane|bicellular tight junction|Wnt signaling pathway|apical plasma membrane|actin cytoskeleton organization|regulation of cell migration|cytoplasmic vesicle|hippo signaling|angiogenesis|establishment of cell polarity involved in ameboidal cell migration|identical protein binding|protein binding	mmu04530	Tight junction
Anxa1	742.595	1279.01	206.179	0.161201	-2.63306	6.74e-81	6.1e-80	Down	42.3873	40.8753	40.6464	4.25382	3.69722	5.03078	GeneID:16952,Genbank:NM_010730.2,MGI:MGI:96819	annexin A1	GO:0003727,GO:0004386,GO:0004859,GO:0005198,GO:0005509,GO:0005515,GO:0005543,GO:0005929,GO:0005544,GO:0006909,GO:0005576,GO:0006954,GO:0005615,GO:0007165,GO:0007166,GO:0007187,GO:0008360,GO:0031394,GO:0009986,GO:0031410,GO:0014839,GO:0031514,GO:0016020,GO:0031532,GO:0031966,GO:0032508,GO:0032652,GO:0001533,GO:0043065,GO:0032743,GO:0001780,GO:0045087,GO:0032991,GO:0045627,GO:0033031,GO:0002250,GO:…	single-stranded RNA binding|helicase activity|phospholipase inhibitor activity|structural molecule activity|calcium ion binding|protein binding|phospholipid binding|cilium|calcium-dependent phospholipid binding|phagocytosis|extracellular region|inflammatory response|extracellular space|signal transduction|cell surface receptor signaling pathway|G-protein coupled receptor signaling pathway, couple…
Anxa10	284.141	0.261416	568.02	2172.85	11.0854	5.52e-08	1.18e-07	Up	0	0	0	3.04417	6.00419	11.6869	GeneID:26359,Genbank:NM_001136089.2,MGI:MGI:1347090	annexin A10	GO:0005509,GO:0005544,GO:0005739	calcium ion binding|calcium-dependent phospholipid binding|mitochondrion
Anxa11	1336.63	681.247	1992.02	2.92408	1.54798	8.18e-17	2.45e-16	Up	13.3826	12.0877	13.5963	21.9434	28.4466	27.5531	GeneID:11744,Genbank:XM_006518451.3,MGI:MGI:108481	annexin A11	GO:0044548,GO:0005635,GO:0045335,GO:0005654,GO:0048306,GO:0005737,GO:0005819,GO:0005829,GO:0005856,GO:0051301,GO:0007049,GO:0051592,GO:0008429,GO:0030496,GO:0032506,GO:0005509,GO:0042581,GO:0005544,GO:0042582,GO:0005634	S100 protein binding|nuclear envelope|phagocytic vesicle|nucleoplasm|calcium-dependent protein binding|cytoplasm|spindle|cytosol|cytoskeleton|cell division|cell cycle|response to calcium ion|phosphatidylethanolamine binding|midbody|cytokinetic process|calcium ion binding|specific granule|calcium-dependent phospholipid binding|azurophil granule|nucleus
Anxa13	4638.49	16.7497	9260.23	552.858	9.11077	1.2e-217	4.54e-216	Up	0.762789	0.51308	0.512195	215.23	190.463	237.029	GeneID:69787,Genbank:NM_027211.2,MGI:MGI:1917037	annexin A13	GO:0005654,GO:0005886,GO:0008150,GO:0016020,GO:1901611,GO:0001786,GO:0005509,GO:0005544	nucleoplasm|plasma membrane|biological_process|membrane|phosphatidylglycerol binding|phosphatidylserine binding|calcium ion binding|calcium-dependent phospholipid binding
Anxa2	14745.2	3999.11	25491.2	6.37422	2.67225	2.55e-43	1.37e-42	Up	117.792	121.75	114.973	462.933	413.37	521.93	GeneID:12306,Genbank:NM_007585.3,MGI:MGI:88246	annexin A2	GO:0005509,GO:0005515,GO:0005544,GO:0005546,GO:0005576,GO:0005578,GO:0005604,GO:0007589,GO:0005615,GO:0008092,GO:0005737,GO:0009986,GO:0016020,GO:0016323,GO:0017137,GO:0019834,GO:0042383,GO:0019897,GO:0042730,GO:0030054,GO:0042802,GO:0030199,GO:0043220,GO:0044090,GO:0044147,GO:0044354,GO:0001525,GO:0072659,GO:0044548,GO:0001725,GO:0098641,GO:0044730,GO:0001726,GO:0098772,GO:0045121,GO:0001765,GO:…	calcium ion binding|protein binding|calcium-dependent phospholipid binding|phosphatidylinositol-4,5-bisphosphate binding|extracellular region|proteinaceous extracellular matrix|basement membrane|body fluid secretion|extracellular space|cytoskeletal protein binding|cytoplasm|cell surface|membrane|basolateral plasma membrane|Rab GTPase binding|phospholipase A2 inhibitor activity|sarcolemma|extrinsi…
Anxa3	686.343	1047.91	324.779	0.309931	-1.68998	6.13e-37	2.91e-36	Down	31.2213	30.07	30.4712	5.67936	6.00647	7.38756	GeneID:11745,Genbank:NM_013470.2,MGI:MGI:1201378	annexin A3	GO:0043312,GO:0005737,GO:0045766,GO:0005829,GO:0048306,GO:0005886,GO:0006909,GO:0010595,GO:0016020,GO:0019834,GO:0051054,GO:0030424,GO:0051091,GO:0030425,GO:0030670,GO:0042581,GO:0004859,GO:0042742,GO:0005509,GO:0043025,GO:0005544	neutrophil degranulation|cytoplasm|positive regulation of angiogenesis|cytosol|calcium-dependent protein binding|plasma membrane|phagocytosis|positive regulation of endothelial cell migration|membrane|phospholipase A2 inhibitor activity|positive regulation of DNA metabolic process|axon|positive regulation of DNA binding transcription factor activity|dendrite|phagocytic vesicle membrane|specific g…
Anxa4	6700.28	1146.02	12254.5	10.6931	3.41861	4.48e-195	1.39e-193	Up	18.3168	18.606	19.5707	143.051	126.384	132.489	GeneID:11746,Genbank:NM_013471.2,MGI:MGI:88030	annexin A4	GO:0051059,GO:0005634,GO:2000483,GO:0005737,GO:0005886,GO:0006357,GO:0007219,GO:0009986,GO:0012506,GO:0016324,GO:0031965,GO:0032088,GO:0042802,GO:0001822,GO:0048306,GO:0005509,GO:0048471,GO:0005544	NF-kappaB binding|nucleus|negative regulation of interleukin-8 secretion|cytoplasm|plasma membrane|regulation of transcription by RNA polymerase II|Notch signaling pathway|cell surface|vesicle membrane|apical plasma membrane|nuclear membrane|negative regulation of NF-kappaB transcription factor activity|identical protein binding|kidney development|calcium-dependent protein binding|calcium ion bin…
Anxa5	2427.87	4156.83	698.901	0.168133	-2.57233	1.04e-106	1.28e-105	Down	122.083	128.675	129.691	14.3314	13.231	14.5566	GeneID:11747,Genbank:NM_009673.2,MGI:MGI:106008	annexin A5	GO:1902721,GO:0043065,GO:0014704,GO:0005544,GO:0043204,GO:0017046,GO:0005615,GO:0043679,GO:0030018,GO:0005622,GO:0050819,GO:0005634,GO:0005737,GO:0005783,GO:0005829,GO:0030195,GO:0005886,GO:0051260,GO:0030425,GO:0007596,GO:0051592,GO:0030971,GO:0007599,GO:0072563,GO:0042383,GO:0008021,GO:0005388,GO:0097211,GO:0042995,GO:0009897,GO:0005509,GO:1901317,GO:0043025,GO:0010033,GO:0005515	negative regulation of prolactin secretion|positive regulation of apoptotic process|intercalated disc|calcium-dependent phospholipid binding|perikaryon|peptide hormone binding|extracellular space|axon terminus|Z disc|intracellular|negative regulation of coagulation|nucleus|cytoplasm|endoplasmic reticulum|cytosol|negative regulation of blood coagulation|plasma membrane|protein homooligomerization|…
Anxa6	2398.44	4104.04	692.851	0.168822	-2.56643	5.55e-106	6.76e-105	Down	69.696	72.3979	71.368	7.63986	7.18357	7.43897	GeneID:11749,Genbank:NM_001110211.1,MGI:MGI:88255	annexin A6	GO:0042383,GO:0005634,GO:0042803,GO:0005737,GO:0044877,GO:0005765,GO:0006816,GO:0006937,GO:0008289,GO:0014704,GO:0048306,GO:0015276,GO:0048471,GO:0015485,GO:0051260,GO:0016324,GO:0051560,GO:0031902,GO:0005509,GO:0097190,GO:0032991,GO:0005525,GO:0034220,GO:0005544	sarcolemma|nucleus|protein homodimerization activity|cytoplasm|protein-containing complex binding|lysosomal membrane|calcium ion transport|regulation of muscle contraction|lipid binding|intercalated disc|calcium-dependent protein binding|ligand-gated ion channel activity|perinuclear region of cytoplasm|cholesterol binding|protein homooligomerization|apical plasma membrane|mitochondrial calcium io…
Anxa9	85.8139	151.025	20.603	0.136421	-2.87386	3.14e-24	1.15e-23	Down	2.24975	1.88196	2.13974	0.153818	0.192428	0.173652	GeneID:71790,Genbank:NM_023628.2,MGI:MGI:1923711	annexin A9	GO:0005544,GO:0005829,GO:0009986,GO:0015464,GO:0098609,GO:0001786,GO:0005509,GO:0005543	calcium-dependent phospholipid binding|cytosol|cell surface|acetylcholine receptor activity|cell-cell adhesion|phosphatidylserine binding|calcium ion binding|phospholipid binding
Apoa4	130701	365.838	261036	713.53	9.47883	0	0	Up	10.9726	10.5421	13.4063	4865.42	4514.21	5315.32	GeneID:11808,Genbank:NM_007468.2,MGI:MGI:88051	apolipoprotein A-IV	GO:0006982,GO:0007159,GO:0008203,GO:0008289,GO:0009986,GO:0010873,GO:0031210,GO:0010898,GO:0032374,GO:0015485,GO:0033344,GO:0033700,GO:0042744,GO:0034361,GO:0042802,GO:0034364,GO:0042803,GO:0043691,GO:0045723,GO:0002227,GO:0046470,GO:0005507,GO:0046889,GO:0005543,GO:0005576,GO:0005615,GO:0006695,GO:0006869,GO:0016209,GO:0017127,GO:0019430,GO:0019433,GO:0030300,GO:0034372,GO:0031012,GO:0031102,GO:…	response to lipid hydroperoxide|leukocyte cell-cell adhesion|cholesterol metabolic process|lipid binding|cell surface|positive regulation of cholesterol esterification|phosphatidylcholine binding|positive regulation of triglyceride catabolic process|regulation of cholesterol transport|cholesterol binding|cholesterol efflux|phospholipid efflux|hydrogen peroxide catabolic process|very-low-density l…	mmu04975,mmu04979,mmu04977	Fat digestion and absorption|Cholesterol metabolism|Vitamin digestion and absorption
Ascl2	55.2407	13.8661	96.6152	6.96772	2.80069	2.53e-13	6.78e-13	Up	0.130701	0.221623	0.219765	1.30654	0.929174	0.785622	GeneID:17173,Genbank:NM_008554.3,MGI:MGI:96920	achaete-scute family bHLH transcription factor 2	GO:0050767,GO:0006357,GO:0001078,GO:0060708,GO:0001701,GO:0070888,GO:0007275,GO:0001890,GO:0090575,GO:0003677,GO:0003700,GO:0007399,GO:0005634,GO:0010626,GO:0030154,GO:0005737,GO:0035019,GO:0000122,GO:0043565,GO:0006351,GO:0000977,GO:0046983,GO:0000978	regulation of neurogenesis|regulation of transcription by RNA polymerase II|transcriptional repressor activity, RNA polymerase II proximal promoter sequence-specific DNA binding|spongiotrophoblast differentiation|in utero embryonic development|E-box binding|multicellular organism development|placenta development|RNA polymerase II transcription factor complex|DNA binding|DNA binding transcription …
Atoh1	169.456	0	338.912	Inf	Inf	3.79e-130	6.24e-129	Up	0	0	0	6.64347	7.83873	7.1284	GeneID:11921,Genbank:NM_007500.4,MGI:MGI:104654	atonal bHLH transcription factor 1	GO:0045664,GO:0031490,GO:0003677,GO:0045666,GO:0042472,GO:0005515,GO:0045944,GO:0042491,GO:0005634,GO:0006351,GO:0006355,GO:0007219,GO:0007275,GO:0007399,GO:0046983,GO:0042667,GO:0007411,GO:0048839,GO:0042668,GO:0007420,GO:2000982,GO:0043066,GO:0021987,GO:0000978,GO:0043565,GO:0030154,GO:0001077,GO:0045609,GO:0030182,GO:0001764	regulation of neuron differentiation|chromatin DNA binding|DNA binding|positive regulation of neuron differentiation|inner ear morphogenesis|protein binding|positive regulation of transcription by RNA polymerase II|inner ear auditory receptor cell differentiation|nucleus|transcription, DNA-templated|regulation of transcription, DNA-templated|Notch signaling pathway|multicellular organism developm…
Axin2	516.484	195.496	837.472	4.28383	2.0989	4.09e-27	1.6e-26	Up	2.27567	2.22885	2.23838	5.90857	6.63985	5.02794	GeneID:12006,Genbank:XM_006532058.1,MGI:MGI:1270862	axin 2	GO:0005737,GO:0005813,GO:0005886,GO:0008013,GO:0008219,GO:0032991,GO:0008283,GO:0034613,GO:0008285,GO:0042476,GO:0043570,GO:0045668,GO:0045860,GO:0048255,GO:0061181,GO:0070411,GO:0070602,GO:0001756,GO:0001934,GO:0001957,GO:0003139,GO:0003413,GO:0005096,GO:0005515,GO:0005634,GO:0010718,GO:0010942,GO:0016055,GO:0019899,GO:0019901,GO:0030111,GO:0030282,GO:0031625,GO:0090090,GO:2000054,GO:0032423	cytoplasm|centrosome|plasma membrane|beta-catenin binding|cell death|protein-containing complex|cell proliferation|cellular protein localization|negative regulation of cell proliferation|odontogenesis|maintenance of DNA repeat elements|negative regulation of osteoblast differentiation|positive regulation of protein kinase activity|mRNA stabilization|regulation of chondrocyte development|I-SMAD bi…	mmu04310,mmu04390,mmu04550,mmu05200,mmu05210,mmu05225,mmu05226,mmu05217,mmu05213,mmu05224,mmu04934,mmu05165	Wnt signaling pathway|Hippo signaling pathway|Signaling pathways regulating pluripotency of stem cells|Pathways in cancer|Colorectal cancer|Hepatocellular carcinoma|Gastric cancer|Basal cell carcinoma|Endometrial cancer|Breast cancer|Cushing's syndrome|Human papillomavirus infection
Bmi1	843.129	1206	480.255	0.39822	-1.32836	9.94e-26	3.79e-25	Down	10.5466	10.1752	9.8871	3.01838	3.13349	2.84382	GeneID:12151,Genbank:NM_007552.4,MGI:MGI:88174	Bmi1 polycomb ring finger oncogene	GO:2000011,GO:0033092,GO:0006959,GO:0000151,GO:2001234,GO:0043565,GO:0007420,GO:0000792,GO:0046872,GO:0009987,GO:0000978,GO:0048103,GO:0001501,GO:0001701,GO:0003682,GO:0005515,GO:0016573,GO:0005634,GO:0048704,GO:0016574,GO:0005737,GO:0048706,GO:0016604,GO:0006306,GO:0061484,GO:0021903,GO:0006325,GO:0000122,GO:0097027,GO:0030890,GO:0006351,GO:1990841,GO:0031519,GO:0006355	regulation of adaxial/abaxial pattern formation|positive regulation of immature T cell proliferation in thymus|humoral immune response|ubiquitin ligase complex|negative regulation of apoptotic signaling pathway|sequence-specific DNA binding|brain development|heterochromatin|metal ion binding|cellular process|RNA polymerase II proximal promoter sequence-specific DNA binding|somatic stem cell divis…	mmu04550,mmu05202,mmu05206	Signaling pathways regulating pluripotency of stem cells|Transcriptional misregulation in cancers|MicroRNAs in cancer
Cd3d	239.181	457.746	20.6157	0.0450374	-4.47273	6.42e-90	6.43e-89	Down	8.77565	9.1416	8.39901	0.448882	0.140243	0.347994	GeneID:12500,Genbank:XM_006509965.1,MGI:MGI:88331	CD3 antigen, delta polypeptide	GO:0005515,GO:0007166,GO:0016020,GO:0016021,GO:0042101,GO:0042105,GO:0042110,GO:0042803,GO:0045059,GO:0046982,GO:0002250,GO:0051260,GO:0002376,GO:0065003,GO:0004888	protein binding|cell surface receptor signaling pathway|membrane|integral component of membrane|T cell receptor complex|alpha-beta T cell receptor complex|T cell activation|protein homodimerization activity|positive thymic T cell selection|protein heterodimerization activity|adaptive immune response|protein homooligomerization|immune system process|protein-containing complex assembly|transmembran…	mmu04640,mmu04660,mmu04658,mmu04659,mmu05340,mmu05166,mmu05162,mmu05142	Hematopoietic cell lineage|T cell receptor signaling pathway|Th1 and Th2 cell differentiation|Th17 cell differentiation|Primary immunodeficiency|HTLV-I infection|Measles|Chagas disease (American trypanosomiasis)
Cd3e	213.029	401.729	24.3294	0.0605618	-4.04545	2.47e-74	2.06e-73	Down	16.5625	17.2965	14.0937	0.857455	0.668066	0.373394	GeneID:12501,Genbank:XM_006509966.3,MGI:MGI:88332	CD3 antigen, epsilon polypeptide	GO:0005911,GO:0007166,GO:0007584,GO:0009897,GO:0010628,GO:0010629,GO:0043197,GO:0016020,GO:0044297,GO:0016021,GO:0045060,GO:0016358,GO:0045086,GO:0045879,GO:0046641,GO:0046649,GO:0046982,GO:0050731,GO:0050850,GO:0001772,GO:0002250,GO:0002376,GO:0002669,GO:0004871,GO:0004888,GO:0005515,GO:0005886,GO:0017124,GO:0021549,GO:0031295,GO:0032729,GO:0032753,GO:0042101,GO:0042102,GO:0050852,GO:0050870,GO:…	cell-cell junction|cell surface receptor signaling pathway|response to nutrient|external side of plasma membrane|positive regulation of gene expression|negative regulation of gene expression|dendritic spine|membrane|cell body|integral component of membrane|negative thymic T cell selection|dendrite development|positive regulation of interleukin-2 biosynthetic process|negative regulation of smoothe…	mmu04640,mmu04660,mmu04658,mmu04659,mmu05340,mmu05166,mmu05162,mmu05142	Hematopoietic cell lineage|T cell receptor signaling pathway|Th1 and Th2 cell differentiation|Th17 cell differentiation|Primary immunodeficiency|HTLV-I infection|Measles|Chagas disease (American trypanosomiasis)
Cd3g	309.58	537.323	81.8364	0.152304	-2.71498	3.52e-55	2.25e-54	Down	25.5121	23.7904	24.9277	3.552	2.06489	1.91647	GeneID:12502,Genbank:NM_009850.2,MGI:MGI:88333	CD3 antigen, gamma polypeptide	GO:0005515,GO:0007163,GO:0007166,GO:0015031,GO:0016020,GO:0016021,GO:0042105,GO:0042803,GO:0046982,GO:0051260,GO:0070228,GO:0002250,GO:0002376,GO:0004888	protein binding|establishment or maintenance of cell polarity|cell surface receptor signaling pathway|protein transport|membrane|integral component of membrane|alpha-beta T cell receptor complex|protein homodimerization activity|protein heterodimerization activity|protein homooligomerization|regulation of lymphocyte apoptotic process|adaptive immune response|immune system process|transmembrane si…	mmu04640,mmu04660,mmu04658,mmu04659,mmu05166,mmu05162,mmu05142	Hematopoietic cell lineage|T cell receptor signaling pathway|Th1 and Th2 cell differentiation|Th17 cell differentiation|HTLV-I infection|Measles|Chagas disease (American trypanosomiasis)
Cd44	3951.65	7124.69	778.609	0.109283	-3.19386	1.27e-164	2.97e-163	Down	54.0976	54.7558	54.8219	4.00433	3.70208	3.89842	GeneID:12505,Genbank:XM_006498649.2,MGI:MGI:88338	CD44 antigen	GO:0005515,GO:0005540,GO:0005634,GO:0005794,GO:0005829,GO:0016323,GO:0005886,GO:0016324,GO:0005902,GO:0016477,GO:0019901,GO:0019955,GO:0030214,GO:0043154,GO:0031175,GO:0043518,GO:0031258,GO:0032991,GO:0044319,GO:0044344,GO:0045590,GO:0050728,GO:0001558,GO:0050731,GO:0001658,GO:0002246,GO:0051219,GO:0002821,GO:0002906,GO:0004896,GO:0005114,GO:0005154,GO:0007155,GO:0009897,GO:0009986,GO:0010628,GO:…	protein binding|hyaluronic acid binding|nucleus|Golgi apparatus|cytosol|basolateral plasma membrane|plasma membrane|apical plasma membrane|microvillus|cell migration|protein kinase binding|cytokine binding|hyaluronan catabolic process|negative regulation of cysteine-type endopeptidase activity involved in apoptotic process|neuron projection development|negative regulation of DNA damage response, …	mmu04512,mmu04640,mmu05206,mmu05205,mmu05169	ECM-receptor interaction|Hematopoietic cell lineage|MicroRNAs in cancer|Proteoglycans in cancer|Epstein-Barr virus infection
Cdca7	533.459	123.243	943.675	7.657	2.93678	8.79e-39	4.34e-38	Up	2.23607	2.77795	2.54051	14.2391	13.4194	10.7587	GeneID:66953,Genbank:XM_006500053.3,MGI:MGI:1914203	cell division cycle associated 7	GO:0005654,GO:0005737,GO:0005829,GO:0006351,GO:0006355,GO:0006915,GO:0042127,GO:0003674,GO:0005634	nucleoplasm|cytoplasm|cytosol|transcription, DNA-templated|regulation of transcription, DNA-templated|apoptotic process|regulation of cell proliferation|molecular_function|nucleus
Cdh1	9971.31	78.2442	19864.4	253.877	7.98798	0	0	Up	0.841212	0.792442	1.04274	144.907	150.982	141.941	GeneID:12550,Genbank:NM_009864.3,MGI:MGI:88354	cadherin 1	GO:2000008,GO:2001222,GO:0005737,GO:0005768,GO:0005794,GO:0005802,GO:0005886,GO:0007566,GO:0005911,GO:0007605,GO:0008013,GO:0005912,GO:0008092,GO:0009898,GO:0016342,GO:0009986,GO:0016600,GO:0010955,GO:0019538,GO:0019903,GO:0000902,GO:0034332,GO:0019904,GO:0001701,GO:0035847,GO:0022408,GO:0001829,GO:0042802,GO:0022409,GO:0003382,GO:0005509,GO:0042803,GO:0043219,GO:0005515,GO:0043220,GO:0046872,GO:…	regulation of protein localization to cell surface|regulation of neuron migration|cytoplasm|endosome|Golgi apparatus|trans-Golgi network|plasma membrane|embryo implantation|cell-cell junction|sensory perception of sound|beta-catenin binding|adherens junction|cytoskeletal protein binding|cytoplasmic side of plasma membrane|catenin complex|cell surface|flotillin complex|negative regulation of prote…	mmu04015,mmu04390,mmu04371,mmu04514,mmu04520,mmu05200,mmu05226,mmu05216,mmu05218,mmu05219,mmu05213,mmu05100	Rap1 signaling pathway|Hippo signaling pathway|Apelin signaling pathway|Cell adhesion molecules (CAMs)|Adherens junction|Pathways in cancer|Gastric cancer|Thyroid cancer|Melanoma|Bladder cancer|Endometrial cancer|Bacterial invasion of epithelial cells
Cdx2	1515.71	3.66315	3027.75	826.542	9.69094	0	0	Up	0.116281	0.0867323	0.199788	71.9604	63.1084	65.2628	GeneID:12591,Genbank:NM_007673.3,MGI:MGI:88361	caudal type homeobox 2	GO:0001829,GO:0001890,GO:0003677,GO:0003690,GO:0003700,GO:0008284,GO:0008333,GO:0003714,GO:0009790,GO:0005515,GO:0009887,GO:0009948,GO:0009952,GO:0014807,GO:0017053,GO:0030154,GO:0000122,GO:0000794,GO:0000977,GO:0000980,GO:0001227,GO:0001568,GO:0001824,GO:0005634,GO:0005654,GO:0006351,GO:0006355,GO:0006357,GO:0032991,GO:0035019,GO:0007275,GO:0043565,GO:0007389,GO:0045197,GO:0045597,GO:0045893,GO:…	trophectodermal cell differentiation|placenta development|DNA binding|double-stranded DNA binding|DNA binding transcription factor activity|positive regulation of cell proliferation|endosome to lysosome transport|transcription corepressor activity|embryo development|protein binding|animal organ morphogenesis|anterior/posterior axis specification|anterior/posterior pattern specification|regulation…	mmu05226	Gastric cancer
Chga	758.9	1.56916	1516.23	966.268	9.91628	2.06e-128	3.32e-127	Up	0.0251273	0	0.124338	33.1625	26.0589	25.6942	GeneID:12652,Genbank:NM_007693.2,MGI:MGI:88394	chromogranin A	GO:0050829,GO:0005576,GO:0050830,GO:0005615,GO:0060452,GO:0006996,GO:0016020,GO:0030141,GO:0030816,GO:0031410,GO:0086030,GO:0032762,GO:0097756,GO:0033604,GO:1900738,GO:0042583,GO:1901215,GO:0043303,GO:0002026,GO:1901899,GO:0045576,GO:0002551,GO:2000707,GO:0048471,GO:0005515	defense response to Gram-negative bacterium|extracellular region|defense response to Gram-positive bacterium|extracellular space|positive regulation of cardiac muscle contraction|organelle organization|membrane|secretory granule|positive regulation of cAMP metabolic process|cytoplasmic vesicle|adenylate cyclase-activating adrenergic receptor signaling pathway involved in cardiac muscle relaxation…
Chgb	2683.91	11.771	5356.05	455.019	8.82978	0	0	Up	0.12421	0.237687	0.248391	56.6119	52.5587	60.1791	GeneID:12653,Genbank:NM_007694.4,MGI:MGI:88395	chromogranin B	GO:0005515,GO:0005576,GO:0030141	protein binding|extracellular region|secretory granule
Cldn3	3343.12	7.59167	6678.64	879.733	9.78092	0	0	Up	0.790346	0.5224	0.5753	338.901	302.617	323.383	GeneID:12739,Genbank:NM_009902.4,MGI:MGI:1329044	claudin 3	GO:0051291,GO:0005737,GO:0070830,GO:0005886,GO:0005923,GO:0016020,GO:0016021,GO:0016327,GO:0016328,GO:0016338,GO:0030054,GO:0003382,GO:0042802,GO:0005198,GO:0051260,GO:0005515	protein heterooligomerization|cytoplasm|bicellular tight junction assembly|plasma membrane|bicellular tight junction|membrane|integral component of membrane|apicolateral plasma membrane|lateral plasma membrane|calcium-independent cell-cell adhesion via plasma membrane cell-adhesion molecules|cell junction|epithelial cell morphogenesis|identical protein binding|structural molecule activity|protein…	mmu04514,mmu04530,mmu04670,mmu05160	Cell adhesion molecules (CAMs)|Tight junction|Leukocyte transendothelial migration|Hepatitis C
Clu	12927.7	24724.9	1130.55	0.0457252	-4.45087	1.77e-306	1.43e-304	Down	683.568	663.502	672.823	28.9888	16.6894	13.1266	GeneID:12759,Genbank:NM_013492.3,MGI:MGI:88423	clusterin	GO:0005634,GO:0005737,GO:0005739,GO:0005783,GO:0005856,GO:0008284,GO:0009986,GO:0032436,GO:0010628,GO:0032463,GO:0016020,GO:0032464,GO:0032760,GO:0032991,GO:0034366,GO:0050750,GO:0042981,GO:0050821,GO:0043005,GO:0051092,GO:0043065,GO:0051131,GO:0051787,GO:0051788,GO:0000902,GO:1902230,GO:0060548,GO:0001540,GO:1902430,GO:0061077,GO:0001774,GO:1902847,GO:0061518,GO:0005515,GO:1902949,GO:0005576,GO:…	nucleus|cytoplasm|mitochondrion|endoplasmic reticulum|cytoskeleton|positive regulation of cell proliferation|cell surface|positive regulation of proteasomal ubiquitin-dependent protein catabolic process|positive regulation of gene expression|negative regulation of protein homooligomerization|membrane|positive regulation of protein homooligomerization|positive regulation of tumor necrosis factor p…	mmu04610	Complement and coagulation cascades
Defa17	467.854	4.96963	930.738	187.285	7.54909	6.77e-25	2.53e-24	Up	0.391223	2.78275	0.387601	251.788	142.922	168.795	GeneID:23855,Genbank:NM_001167790.1,MGI:MGI:1345152	defensin, alpha, 17	GO:0005615,GO:0008150,GO:0019731,GO:0050829,GO:0050830,GO:0051673,GO:0061844,GO:0071222,GO:0002227,GO:0003674,GO:0005575	extracellular space|biological_process|antibacterial humoral response|defense response to Gram-negative bacterium|defense response to Gram-positive bacterium|membrane disruption in other organism|antimicrobial humoral immune response mediated by antimicrobial peptide|cellular response to lipopolysaccharide|innate immune response in mucosa|molecular_function|cellular_component
Defa2	28.8214	0	57.6428	Inf	Inf	1.86e-27	7.35e-27	Up	0	0	0	16.7469	11.2085	11.0529	GeneID:100294660,Genbank:NM_001195634.2,MGI:MGI:94882	defensin, alpha, 2	GO:0019731,GO:0042493,GO:0042742,GO:0050829,GO:0050830,GO:0051673,GO:0061844,GO:0071222,GO:0002227,GO:0005615	antibacterial humoral response|response to drug|defense response to bacterium|defense response to Gram-negative bacterium|defense response to Gram-positive bacterium|membrane disruption in other organism|antimicrobial humoral immune response mediated by antimicrobial peptide|cellular response to lipopolysaccharide|innate immune response in mucosa|extracellular space
Defa20	46.4566	0.522833	92.3905	176.711	7.46525	2.29e-28	9.24e-28	Up	0	0.374418	0	16.9905	14.1634	10.9606	GeneID:68009,Genbank:NM_183268.4,MGI:MGI:1915259	defensin, alpha, 20	GO:0005615,GO:0019731,GO:0050829,GO:0050830,GO:0051673,GO:0061844,GO:0071222,GO:0002227,GO:0003674	extracellular space|antibacterial humoral response|defense response to Gram-negative bacterium|defense response to Gram-positive bacterium|membrane disruption in other organism|antimicrobial humoral immune response mediated by antimicrobial peptide|cellular response to lipopolysaccharide|innate immune response in mucosa|molecular_function
Defa21	286.907	1.04561	572.769	547.782	9.09746	1.44e-29	5.98e-29	Up	0	0.591265	0.192502	122.569	73.7104	74.2031	GeneID:66298,Genbank:NM_183253.3,MGI:MGI:1913548	defensin, alpha, 21	GO:0005615,GO:0006952,GO:0019731,GO:0042742,GO:0050829,GO:0050830,GO:0051673,GO:0061844,GO:0071222,GO:0002227,GO:0003674,GO:0005576	extracellular space|defense response|antibacterial humoral response|defense response to bacterium|defense response to Gram-negative bacterium|defense response to Gram-positive bacterium|membrane disruption in other organism|antimicrobial humoral immune response mediated by antimicrobial peptide|cellular response to lipopolysaccharide|innate immune response in mucosa|molecular_function|extracellul…
Defa22	303.434	0	606.869	Inf	Inf	2.42e-37	1.16e-36	Up	0	0	0	124.543	76.0599	79.465	GeneID:382059,Genbank:NM_207658.4,MGI:MGI:3639039	defensin, alpha, 22	GO:0005615,GO:0006952,GO:0019731,GO:0042742,GO:0050829,GO:0050830,GO:0051673,GO:0061844,GO:0071222,GO:0002227,GO:0003674,GO:0005576	extracellular space|defense response|antibacterial humoral response|defense response to bacterium|defense response to Gram-negative bacterium|defense response to Gram-positive bacterium|membrane disruption in other organism|antimicrobial humoral immune response mediated by antimicrobial peptide|cellular response to lipopolysaccharide|innate immune response in mucosa|molecular_function|extracellul…
Defa23	458.187	2.09128	914.283	437.188	8.77211	5.69e-23	2.03e-22	Up	0	1.34393	0.187172	297.099	155.831	205.934	GeneID:497114,Genbank:NM_001012307.2,MGI:MGI:3630381	defensin, alpha, 23	GO:0005615,GO:0008150,GO:0019731,GO:0050829,GO:0050830,GO:0051673,GO:0061844,GO:0071222,GO:0002227,GO:0003674,GO:0005575	extracellular space|biological_process|antibacterial humoral response|defense response to Gram-negative bacterium|defense response to Gram-positive bacterium|membrane disruption in other organism|antimicrobial humoral immune response mediated by antimicrobial peptide|cellular response to lipopolysaccharide|innate immune response in mucosa|molecular_function|cellular_component
Defa24	9886.64	26.6966	19746.6	739.666	9.53073	4.56e-31	1.94e-30	Up	6.86921	5.03408	7.00246	4057.63	2123.94	2832.67	GeneID:503491,Genbank:NM_001024225.2,MGI:MGI:3630383	defensin, alpha, 24	GO:0005615,GO:0006952,GO:0019731,GO:0042742,GO:0050829,GO:0050830,GO:0051673,GO:0061844,GO:0071222,GO:0002227,GO:0003674,GO:0005576	extracellular space|defense response|antibacterial humoral response|defense response to bacterium|defense response to Gram-negative bacterium|defense response to Gram-positive bacterium|membrane disruption in other organism|antimicrobial humoral immune response mediated by antimicrobial peptide|cellular response to lipopolysaccharide|innate immune response in mucosa|molecular_function|extracellul…
Defa26	192.928	1.3098	384.547	293.593	8.19767	1.5e-16	4.45e-16	Up	0.684695	0.232399	0	74.7809	33.8351	55.0334	GeneID:626708,Genbank:NM_001079933.2,MGI:MGI:3630390	defensin, alpha, 26	GO:0005615,GO:0006952,GO:0019731,GO:0042742,GO:0050829,GO:0050830,GO:0051673,GO:0061844,GO:0071222,GO:0002227,GO:0003674,GO:0005576	extracellular space|defense response|antibacterial humoral response|defense response to bacterium|defense response to Gram-negative bacterium|defense response to Gram-positive bacterium|membrane disruption in other organism|antimicrobial humoral immune response mediated by antimicrobial peptide|cellular response to lipopolysaccharide|innate immune response in mucosa|molecular_function|extracellul…
Defa28	3.80512	0	7.61024	Inf	Inf	0.000321331	0.000548174	Up	0	0	0	0.621747	0	0	GeneID:626682,Genbank:XM_017312929.1,MGI:MGI:3646688	defensin, alpha, 28	GO:0005615,GO:0008150,GO:0019731,GO:0050829,GO:0050830,GO:0051673,GO:0061844,GO:0071222,GO:0002227,GO:0003674,GO:0005575	extracellular space|biological_process|antibacterial humoral response|defense response to Gram-negative bacterium|defense response to Gram-positive bacterium|membrane disruption in other organism|antimicrobial humoral immune response mediated by antimicrobial peptide|cellular response to lipopolysaccharide|innate immune response in mucosa|molecular_function|cellular_component
Defa29	375.621	0.786041	750.456	954.729	9.89895	1.16e-81	1.06e-80	Up	0.29519	0.148212	0.146279	121.762	80.814	85.6667	GeneID:13218,Genbank:NM_007844.2,MGI:MGI:94881	defensin, alpha, 29	GO:0005615,GO:0006952,GO:0019731,GO:0050829,GO:0050830,GO:0051673,GO:0061844,GO:0071222,GO:0002227,GO:0005576	extracellular space|defense response|antibacterial humoral response|defense response to Gram-negative bacterium|defense response to Gram-positive bacterium|membrane disruption in other organism|antimicrobial humoral immune response mediated by antimicrobial peptide|cellular response to lipopolysaccharide|innate immune response in mucosa|extracellular region
Defa3	34.5699	0	69.1398	Inf	Inf	4.36e-10	1.03e-09	Up	0	0.199854	0	77.2463	38.9097	59.3477	GeneID:13237,Genbank:NM_007850.2,MGI:MGI:94883	defensin, alpha, 3	GO:0019731,GO:0042493,GO:0042742,GO:0050829,GO:0050830,GO:0051673,GO:0061844,GO:0071222,GO:0002227,GO:0005615	antibacterial humoral response|response to drug|defense response to bacterium|defense response to Gram-negative bacterium|defense response to Gram-positive bacterium|membrane disruption in other organism|antimicrobial humoral immune response mediated by antimicrobial peptide|cellular response to lipopolysaccharide|innate immune response in mucosa|extracellular space	mmu05202	Transcriptional misregulation in cancers
Defa30	5278.33	11.7744	10544.9	895.576	9.80667	3.62e-41	1.86e-40	Up	1.51348	0.880383	3.86288	1446.48	1015.17	1093.05	GeneID:100038927,Genbank:NM_001177485.1,MGI:MGI:3808881	defensin, alpha, 30	GO:0005615,GO:0008150,GO:0019731,GO:0050829,GO:0050830,GO:0051673,GO:0061844,GO:0071222,GO:0002227,GO:0003674,GO:0005575	extracellular space|biological_process|antibacterial humoral response|defense response to Gram-negative bacterium|defense response to Gram-positive bacterium|membrane disruption in other organism|antimicrobial humoral immune response mediated by antimicrobial peptide|cellular response to lipopolysaccharide|innate immune response in mucosa|molecular_function|cellular_component
Defa31	1.90183	0	3.80365	Inf	Inf	0.0222039	0.0319949	Up	0	0	0	51.8591	26.1252	35.527	GeneID:13226,Genbank:NM_007848.2,MGI:MGI:102509	defensin, alpha, 31	GO:0042742,GO:0042803,GO:0046982,GO:0050829,GO:0050830,GO:0051673,GO:0061844,GO:0071222,GO:0002227,GO:0005615,GO:0019731	defense response to bacterium|protein homodimerization activity|protein heterodimerization activity|defense response to Gram-negative bacterium|defense response to Gram-positive bacterium|membrane disruption in other organism|antimicrobial humoral immune response mediated by antimicrobial peptide|cellular response to lipopolysaccharide|innate immune response in mucosa|extracellular space|antibact…
Defa32	11.9243	0	23.8487	Inf	Inf	2.3e-07	4.77e-07	Up	0	0	0	10.8593	5.72055	4.98049	GeneID:100041890,Genbank:NM_001177521.1,MGI:MGI:3709042	defensin, alpha, 32	GO:0003674,GO:0005575,GO:0008150	molecular_function|cellular_component|biological_process
Defa34	357.223	1.57013	712.877	454.023	8.82662	5.43e-48	3.14e-47	Up	0	0	0.545201	126.407	85.4208	119.655	GeneID:100041952,Genbank:NM_001177528.1,MGI:MGI:3709048	defensin, alpha, 34	GO:0005615,GO:0008150,GO:0019731,GO:0050829,GO:0050830,GO:0051673,GO:0061844,GO:0071222,GO:0002227,GO:0003674,GO:0005575	extracellular space|biological_process|antibacterial humoral response|defense response to Gram-negative bacterium|defense response to Gram-positive bacterium|membrane disruption in other organism|antimicrobial humoral immune response mediated by antimicrobial peptide|cellular response to lipopolysaccharide|innate immune response in mucosa|molecular_function|cellular_component
Defa35	7.97513	0	15.9503	Inf	Inf	4.38e-05	7.93e-05	Up	0	0	0	11.3677	1.40602	4.67762	GeneID:100041688,Genbank:NM_001177481.1,MGI:MGI:3711900	defensin, alpha, 35	GO:0005615,GO:0008150,GO:0019731,GO:0050829,GO:0050830,GO:0051673,GO:0061844,GO:0071222,GO:0002227,GO:0003674,GO:0005575	extracellular space|biological_process|antibacterial humoral response|defense response to Gram-negative bacterium|defense response to Gram-positive bacterium|membrane disruption in other organism|antimicrobial humoral immune response mediated by antimicrobial peptide|cellular response to lipopolysaccharide|innate immune response in mucosa|molecular_function|cellular_component
Defa36	553.856	1.30687	1106.41	846.604	9.72554	4.68e-25	1.75e-24	Up	0	0.228421	1.33592	302.644	181.948	157.021	GeneID:100862126,Genbank:NM_001270613.1,MGI:MGI:5434853	defensin, alpha, 36
Defa37	134.921	0.262338	269.579	1027.6	10.0051	4.31e-19	1.38e-18	Up	0.21807	0	0	43.6155	21.5392	47.5734	GeneID:100041895,Genbank:NM_001177522.1,MGI:MGI:3705236	defensin, alpha, 37	GO:0005615,GO:0008150,GO:0019731,GO:0050829,GO:0050830,GO:0051673,GO:0061844,GO:0071222,GO:0002227,GO:0003674,GO:0005575	extracellular space|biological_process|antibacterial humoral response|defense response to Gram-negative bacterium|defense response to Gram-positive bacterium|membrane disruption in other organism|antimicrobial humoral immune response mediated by antimicrobial peptide|cellular response to lipopolysaccharide|innate immune response in mucosa|molecular_function|cellular_component
Defa5	51.1339	0.261365	102.006	390.284	8.60838	5.93e-11	1.45e-10	Up	0.204056	0	0.404856	115.548	62.7353	76.1276	GeneID:13239,Genbank:NM_007851.2,MGI:MGI:99583	defensin, alpha, 5	GO:0005615,GO:0006952,GO:0019731,GO:0042742,GO:0050829,GO:0050830,GO:0051673,GO:0061844,GO:0071222,GO:0002227,GO:0005576	extracellular space|defense response|antibacterial humoral response|defense response to bacterium|defense response to Gram-negative bacterium|defense response to Gram-positive bacterium|membrane disruption in other organism|antimicrobial humoral immune response mediated by antimicrobial peptide|cellular response to lipopolysaccharide|innate immune response in mucosa|extracellular region
Dkk3	678.626	1074.88	282.371	0.2627	-1.92851	3.49e-46	1.96e-45	Down	17.8962	17.4522	16.7723	3.09455	2.99987	3.09631	GeneID:50781,Genbank:NM_015814.2,MGI:MGI:1354952	dickkopf WNT signaling pathway inhibitor 3	GO:0005615,GO:0007275,GO:0016055,GO:0030178,GO:0032348,GO:0039706,GO:0045892,GO:0048019,GO:0090090,GO:2000065,GO:0005576	extracellular space|multicellular organism development|Wnt signaling pathway|negative regulation of Wnt signaling pathway|negative regulation of aldosterone biosynthetic process|co-receptor binding|negative regulation of transcription, DNA-templated|receptor antagonist activity|negative regulation of canonical Wnt signaling pathway|negative regulation of cortisol biosynthetic process|extracellula…
Dkk4	8.89066	0	17.7813	Inf	Inf	4.48e-09	1.01e-08	Up	0	0	0	0.297807	0.376558	0.604075	GeneID:234130,Genbank:XM_006509098.2,MGI:MGI:2385299	dickkopf WNT signaling pathway inhibitor 4	GO:0016055,GO:0030178,GO:0039706,GO:0048019,GO:0061170,GO:0090090,GO:0005576,GO:0005615,GO:0007275	Wnt signaling pathway|negative regulation of Wnt signaling pathway|co-receptor binding|receptor antagonist activity|negative regulation of hair follicle placode formation|negative regulation of canonical Wnt signaling pathway|extracellular region|extracellular space|multicellular organism development	mmu04310	Wnt signaling pathway
Dkkl1	12.085	19.1021	5.06795	0.265308	-1.91426	0.00409593	0.00636371	Down	0.646587	0.500452	0.82036	0.117646	0.0891688	0.151656	GeneID:50722,Genbank:XM_006540985.3,MGI:MGI:1354963	dickkopf-like 1	GO:0005615,GO:0007341,GO:0031410,GO:0039706,GO:0043065,GO:0045600,GO:0048019,GO:0090090,GO:2000225,GO:0001669,GO:0005515,GO:0005576	extracellular space|penetration of zona pellucida|cytoplasmic vesicle|co-receptor binding|positive regulation of apoptotic process|positive regulation of fat cell differentiation|receptor antagonist activity|negative regulation of canonical Wnt signaling pathway|negative regulation of testosterone biosynthetic process|acrosomal vesicle|protein binding|extracellular region
Dll1	1629.05	2301.16	956.939	0.41585	-1.26586	7.65e-28	3.05e-27	Down	32.847	34.1561	32.3969	9.17848	8.71499	8.40157	GeneID:13388,Genbank:XM_011246267.2,MGI:MGI:104659	delta-like 1 (Drosophila)	GO:0005509,GO:0005515,GO:0005634,GO:0005886,GO:0005912,GO:0007154,GO:0007219,GO:0009954,GO:0010628,GO:0014002,GO:0014807,GO:0016020,GO:0016021,GO:0016324,GO:0042472,GO:0021510,GO:0042475,GO:0021688,GO:0042491,GO:0021693,GO:0045121,GO:0045596,GO:0045605,GO:0045608,GO:0001701,GO:0048665,GO:0045638,GO:0001756,GO:0048839,GO:0045662,GO:0050767,GO:0045665,GO:0001757,GO:0051302,GO:0001947,GO:0060041,GO:…	calcium ion binding|protein binding|nucleus|plasma membrane|adherens junction|cell communication|Notch signaling pathway|proximal/distal pattern formation|positive regulation of gene expression|astrocyte development|regulation of somitogenesis|membrane|integral component of membrane|apical plasma membrane|inner ear morphogenesis|spinal cord development|odontogenesis of dentin-containing tooth|cer…	mmu04330,mmu04658,mmu05200,mmu05224,mmu01522	Notch signaling pathway|Th1 and Th2 cell differentiation|Pathways in cancer|Breast cancer|Endocrine resistance
Egfr	422.112	205.158	639.066	3.115	1.63923	3.59e-23	1.29e-22	Up	1.35523	1.42501	1.52607	2.72763	3.4048	2.90753	GeneID:13649,Genbank:NM_207655.2,MGI:MGI:95294	epidermal growth factor receptor	GO:0045121,GO:0045202,GO:0045296,GO:0045739,GO:0004709,GO:0045740,GO:0004713,GO:0045780,GO:0045893,GO:0004714,GO:0048546,GO:0045907,GO:0048661,GO:0045930,GO:0004716,GO:0048812,GO:0045944,GO:0004871,GO:0050679,GO:0005634,GO:0005737,GO:0004888,GO:0050729,GO:0050730,GO:0005768,GO:0071276,GO:0071363,GO:0050999,GO:0005783,GO:0071364,GO:0051015,GO:0005794,GO:0071392,GO:0007173,GO:0005886,GO:0090263,GO:…	membrane raft|synapse|cadherin binding|positive regulation of DNA repair|MAP kinase kinase kinase activity|positive regulation of DNA replication|protein tyrosine kinase activity|positive regulation of bone resorption|positive regulation of transcription, DNA-templated|transmembrane receptor protein tyrosine kinase activity|digestive tract morphogenesis|positive regulation of vasoconstriction|pos…	mmu04014,mmu04015,mmu04010,mmu04012,mmu04630,mmu04066,mmu04068,mmu04020,mmu04072,mmu04151,mmu04060,mmu04144,mmu04510,mmu04520,mmu04540,mmu04810,mmu04912,mmu04915,mmu04921,mmu04926,mmu05200,mmu05230,mmu05231,mmu05206,mmu05205,mmu05210,mmu05212,mmu05225,mmu05226,mmu05214,mmu05218,mmu05219,mmu05215,mmu05213,mmu05224,mmu05223,mmu04934,mmu05160,mmu05165,mmu01521,mmu01522	Ras signaling pathway|Rap1 signaling pathway|MAPK signaling pathway|ErbB signaling pathway|Jak-STAT signaling pathway|HIF-1 signaling pathway|FoxO signaling pathway|Calcium signaling pathway|Phospholipase D signaling pathway|PI3K-Akt signaling pathway|Cytokine-cytokine receptor interaction|Endocytosis|Focal adhesion|Adherens junction|Gap junction|Regulation of actin cytoskeleton|GnRH signaling pa…
Fabp1	35545.2	108.603	70981.9	653.587	9.35224	4.09e-112	5.41e-111	Up	15.332	15.6205	16.6875	5520.92	6031.59	7938.79	GeneID:14080,Genbank:NM_017399.4,MGI:MGI:95479	fatty acid binding protein 1, liver	GO:0032052,GO:0005543,GO:0032991,GO:0005634,GO:0043066,GO:0005654,GO:0005737,GO:0005782,GO:0043154,GO:0005829,GO:0045179,GO:0008144,GO:0050892,GO:0008289,GO:0051345,GO:0015909,GO:0003682,GO:0070301,GO:0016209,GO:0005324,GO:0071456,GO:0032000,GO:0005504	bile acid binding|phospholipid binding|protein-containing complex|nucleus|negative regulation of apoptotic process|nucleoplasm|cytoplasm|peroxisomal matrix|negative regulation of cysteine-type endopeptidase activity involved in apoptotic process|cytosol|apical cortex|drug binding|intestinal absorption|lipid binding|positive regulation of hydrolase activity|long-chain fatty acid transport|chromati…	mmu03320,mmu04975	PPAR signaling pathway|Fat digestion and absorption
Fzd1	1911.76	3688.56	134.96	0.036589	-4.77245	6.67e-260	3.69e-258	Down	66.467	62.7458	66.2964	1.81541	1.47042	1.29056	GeneID:14362,Genbank:NM_021457.3,MGI:MGI:1196625	frizzled class receptor 1	GO:0005886,GO:0007165,GO:0007166,GO:0007186,GO:0007267,GO:0007275,GO:0035425,GO:0009986,GO:0035567,GO:0010976,GO:0042493,GO:0016020,GO:0042802,GO:0042803,GO:0042813,GO:0090179,GO:0043005,GO:1903204,GO:0044338,GO:0044339,GO:0001934,GO:0003149,GO:0003150,GO:0003151,GO:0004871,GO:0004888,GO:0004930,GO:0005102,GO:0005109,GO:0016021,GO:0016055,GO:0017147,GO:0030165,GO:0045892,GO:0030514,GO:0045893,GO:…	plasma membrane|signal transduction|cell surface receptor signaling pathway|G-protein coupled receptor signaling pathway|cell-cell signaling|multicellular organism development|autocrine signaling|cell surface|non-canonical Wnt signaling pathway|positive regulation of neuron projection development|response to drug|membrane|identical protein binding|protein homodimerization activity|Wnt-activated r…	mmu04310,mmu04390,mmu04150,mmu04550,mmu04916,mmu05200,mmu05205,mmu05225,mmu05226,mmu05217,mmu05224,mmu04934,mmu05166,mmu05165	Wnt signaling pathway|Hippo signaling pathway|mTOR signaling pathway|Signaling pathways regulating pluripotency of stem cells|Melanogenesis|Pathways in cancer|Proteoglycans in cancer|Hepatocellular carcinoma|Gastric cancer|Basal cell carcinoma|Breast cancer|Cushing's syndrome|HTLV-I infection|Human papillomavirus infection
Fzd10	9.38041	16.2215	2.53935	0.156543	-2.67537	0.000960209	0.00157528	Down	0.29069	0.453671	0.378837	0.0369713	0.0184383	0.0561293	GeneID:93897,Genbank:NM_175284.3,MGI:MGI:2136761	frizzled class receptor 10	GO:0060070,GO:0032956,GO:0005654,GO:0034260,GO:0005737,GO:0035567,GO:0005886,GO:0007165,GO:0007166,GO:0007186,GO:0007275,GO:0038031,GO:0009986,GO:0042813,GO:0016020,GO:0016021,GO:0043507,GO:0016055,GO:0004871,GO:0043547,GO:0017147,GO:0004888,GO:0004930	canonical Wnt signaling pathway|regulation of actin cytoskeleton organization|nucleoplasm|negative regulation of GTPase activity|cytoplasm|non-canonical Wnt signaling pathway|plasma membrane|signal transduction|cell surface receptor signaling pathway|G-protein coupled receptor signaling pathway|multicellular organism development|non-canonical Wnt signaling pathway via JNK cascade|cell surface|Wnt…	mmu04310,mmu04390,mmu04150,mmu04550,mmu04916,mmu05200,mmu05205,mmu05225,mmu05226,mmu05217,mmu05224,mmu04934,mmu05166,mmu05165	Wnt signaling pathway|Hippo signaling pathway|mTOR signaling pathway|Signaling pathways regulating pluripotency of stem cells|Melanogenesis|Pathways in cancer|Proteoglycans in cancer|Hepatocellular carcinoma|Gastric cancer|Basal cell carcinoma|Breast cancer|Cushing's syndrome|HTLV-I infection|Human papillomavirus infection
Fzd2	116.17	163.801	68.5388	0.418427	-1.25695	1.74e-08	3.83e-08	Down	3.47453	3.89509	4.44873	1.29409	0.927487	0.925487	GeneID:57265,Genbank:NM_020510.2,MGI:MGI:1888513	frizzled class receptor 2	GO:0007165,GO:0007166,GO:0007186,GO:0007199,GO:0007204,GO:0007223,GO:0007267,GO:0042813,GO:0007275,GO:0007608,GO:0045893,GO:0016020,GO:0046982,GO:0051091,GO:0060022,GO:0060070,GO:0060119,GO:0003149,GO:0003150,GO:0003151,GO:0004871,GO:0004888,GO:0004930,GO:0005515,GO:0005737,GO:0005886,GO:0016021,GO:0016055,GO:0017147,GO:0030165,GO:0030825,GO:0030855,GO:0060412,GO:0035567,GO:0090103,GO:0042802,GO:…	signal transduction|cell surface receptor signaling pathway|G-protein coupled receptor signaling pathway|G-protein coupled receptor signaling pathway coupled to cGMP nucleotide second messenger|positive regulation of cytosolic calcium ion concentration|Wnt signaling pathway, calcium modulating pathway|cell-cell signaling|Wnt-activated receptor activity|multicellular organism development|sensory p…	mmu04310,mmu04390,mmu04150,mmu04550,mmu04916,mmu05200,mmu05205,mmu05225,mmu05226,mmu05217,mmu05224,mmu04934,mmu05166,mmu05165	Wnt signaling pathway|Hippo signaling pathway|mTOR signaling pathway|Signaling pathways regulating pluripotency of stem cells|Melanogenesis|Pathways in cancer|Proteoglycans in cancer|Hepatocellular carcinoma|Gastric cancer|Basal cell carcinoma|Breast cancer|Cushing's syndrome|HTLV-I infection|Human papillomavirus infection
Fzd3	68.3144	110.964	25.6651	0.231292	-2.11221	5.69e-13	1.51e-12	Down	0.449585	0.418572	0.466725	0.088048	0.0580357	0.0728634	GeneID:14365,Genbank:NM_021458.2,MGI:MGI:108476	frizzled class receptor 3	GO:0005737,GO:0005886,GO:0007165,GO:0007166,GO:0007186,GO:0007275,GO:0033278,GO:0007399,GO:0035567,GO:0016020,GO:0036342,GO:0016021,GO:0036514,GO:0036515,GO:0042472,GO:0042813,GO:0043025,GO:0045177,GO:0001736,GO:0001764,GO:0001843,GO:0001942,GO:0002052,GO:0004871,GO:0004888,GO:0004930,GO:0005515,GO:0016055,GO:0016324,GO:0016328,GO:0017147,GO:0030165,GO:0030424,GO:0045976,GO:0030425,GO:0048786,GO:…	cytoplasm|plasma membrane|signal transduction|cell surface receptor signaling pathway|G-protein coupled receptor signaling pathway|multicellular organism development|cell proliferation in midbrain|nervous system development|non-canonical Wnt signaling pathway|membrane|post-anal tail morphogenesis|integral component of membrane|dopaminergic neuron axon guidance|serotonergic neuron axon guidance|in…	mmu04310,mmu04390,mmu04150,mmu04550,mmu04916,mmu04360,mmu05200,mmu05206,mmu05205,mmu05225,mmu05226,mmu05217,mmu05224,mmu04934,mmu05166,mmu05165	Wnt signaling pathway|Hippo signaling pathway|mTOR signaling pathway|Signaling pathways regulating pluripotency of stem cells|Melanogenesis|Axon guidance|Pathways in cancer|MicroRNAs in cancer|Proteoglycans in cancer|Hepatocellular carcinoma|Gastric cancer|Basal cell carcinoma|Breast cancer|Cushing's syndrome|HTLV-I infection|Human papillomavirus infection
Fzd5	1562.57	340.712	2784.42	8.17237	3.03076	2.58e-132	4.34e-131	Up	3.09506	3.62672	3.31592	18.4821	19.5547	16.4869	GeneID:14367,Genbank:NM_001042659.1,MGI:MGI:108571	frizzled class receptor 5	GO:0005769,GO:0005794,GO:0005886,GO:0005887,GO:0005923,GO:0007165,GO:0007166,GO:0031076,GO:0007186,GO:0031077,GO:0007275,GO:0031625,GO:0008285,GO:0032729,GO:0033077,GO:0035567,GO:0042813,GO:0060561,GO:0060670,GO:0043507,GO:0060715,GO:0044332,GO:0060716,GO:0060718,GO:0060828,GO:0071219,GO:0000578,GO:0106003,GO:0001525,GO:1901382,GO:0001540,GO:1903146,GO:0001944,GO:0002726,GO:0004871,GO:0004888,GO:…	early endosome|Golgi apparatus|plasma membrane|integral component of plasma membrane|bicellular tight junction|signal transduction|cell surface receptor signaling pathway|embryonic camera-type eye development|G-protein coupled receptor signaling pathway|post-embryonic camera-type eye development|multicellular organism development|ubiquitin protein ligase binding|negative regulation of cell prolif…	mmu04310,mmu04390,mmu04150,mmu04550,mmu04916,mmu05200,mmu05205,mmu05225,mmu05226,mmu05217,mmu05224,mmu04934,mmu05166,mmu05165	Wnt signaling pathway|Hippo signaling pathway|mTOR signaling pathway|Signaling pathways regulating pluripotency of stem cells|Melanogenesis|Pathways in cancer|Proteoglycans in cancer|Hepatocellular carcinoma|Gastric cancer|Basal cell carcinoma|Breast cancer|Cushing's syndrome|HTLV-I infection|Human papillomavirus infection
Fzd8	225.268	359.848	90.6886	0.252019	-1.98839	8.23e-28	3.28e-27	Down	8.37184	7.88845	8.66394	1.17063	1.53775	1.38911	GeneID:14370,Genbank:NM_008058.2,MGI:MGI:108460	frizzled class receptor 8	GO:1990851,GO:0042813,GO:0016055,GO:0004871,GO:0017147,GO:0004888,GO:0043507,GO:0004930,GO:0045944,GO:0005102,GO:0005515,GO:0005794,GO:0005886,GO:0030165,GO:0007165,GO:0060070,GO:0007166,GO:0031625,GO:0007186,GO:0033077,GO:0007275,GO:0000122,GO:0035567,GO:0016020,GO:0001525,GO:0016021,GO:0001934	Wnt-Frizzled-LRP5/6 complex|Wnt-activated receptor activity|Wnt signaling pathway|signal transducer activity|Wnt-protein binding|transmembrane signaling receptor activity|positive regulation of JUN kinase activity|G-protein coupled receptor activity|positive regulation of transcription by RNA polymerase II|signaling receptor binding|protein binding|Golgi apparatus|plasma membrane|PDZ domain bindi…	mmu04310,mmu04390,mmu04150,mmu04550,mmu04916,mmu05200,mmu05205,mmu05225,mmu05226,mmu05217,mmu05224,mmu04934,mmu05166,mmu05165	Wnt signaling pathway|Hippo signaling pathway|mTOR signaling pathway|Signaling pathways regulating pluripotency of stem cells|Melanogenesis|Pathways in cancer|Proteoglycans in cancer|Hepatocellular carcinoma|Gastric cancer|Basal cell carcinoma|Breast cancer|Cushing's syndrome|HTLV-I infection|Human papillomavirus infection
Gata4	2786.97	12.5572	5561.37	442.882	8.79078	0	0	Up	0.169136	0.275364	0.211707	65.9034	64.1325	60.3918	GeneID:14463,Genbank:NM_008092.4,MGI:MGI:95664	GATA binding protein 4	GO:0060008,GO:0060043,GO:0060045,GO:0060070,GO:0001228,GO:0060290,GO:0001701,GO:0060395,GO:0001702,GO:0060413,GO:0001706,GO:0086004,GO:0060425,GO:0001934,GO:0090575,GO:0060464,GO:0001947,GO:1903202,GO:0060540,GO:0003007,GO:1905204,GO:0003289,GO:0003151,GO:2001234,GO:0003290,GO:0003181,GO:0003677,GO:0003682,GO:0003700,GO:0007267,GO:0007283,GO:0003705,GO:0007507,GO:0003713,GO:0008134,GO:0008270,GO:…	Sertoli cell differentiation|regulation of cardiac muscle cell proliferation|positive regulation of cardiac muscle cell proliferation|canonical Wnt signaling pathway|transcriptional activator activity, RNA polymerase II transcription regulatory region sequence-specific DNA binding|transdifferentiation|in utero embryonic development|SMAD protein signal transduction|gastrulation with mouth forming …	mmu04022,mmu04218,mmu04530,mmu04919	cGMP - PKG signaling pathway|Cellular senescence|Tight junction|Thyroid hormone signaling pathway
Ghrl	304.986	3.13935	606.832	193.299	7.59469	4.24e-126	6.62e-125	Up	0.0915486	0	0	12.5965	8.60723	8.73107	GeneID:58991,Genbank:NM_021488.5,MGI:MGI:1930008	ghrelin	GO:0005615,GO:0005737,GO:0007186,GO:0007204,GO:0008154,GO:0032095,GO:0008343,GO:0008542,GO:0032097,GO:0009725,GO:0032100,GO:0046676,GO:0032691,GO:0035483,GO:0046697,GO:0035774,GO:0050728,GO:0051461,GO:0051464,GO:0000187,GO:1904306,GO:0051965,GO:0001664,GO:1904346,GO:0001696,GO:1904349,GO:0051969,GO:1904468,GO:0001937,GO:1905333,GO:0005179,GO:1905564,GO:2000253,GO:0005576,GO:0009755,GO:0016358,GO:…	extracellular space|cytoplasm|G-protein coupled receptor signaling pathway|positive regulation of cytosolic calcium ion concentration|actin polymerization or depolymerization|regulation of response to food|adult feeding behavior|visual learning|positive regulation of response to food|response to hormone|positive regulation of appetite|negative regulation of insulin secretion|negative regulation o…	mmu04024	cAMP signaling pathway
Hopx	710.799	145.233	1276.37	8.78842	3.1356	7.76e-111	1.01e-109	Up	5.99337	5.24856	7.55244	38.5723	33.4116	29.7398	GeneID:74318,Genbank:NM_175606.3,MGI:MGI:1916782	HOP homeobox	GO:0016575,GO:0001829,GO:0043393,GO:0003677,GO:0043415,GO:0005515,GO:0005634,GO:0005737,GO:0045596,GO:0006351,GO:0048286,GO:0006355,GO:0051131,GO:0006357,GO:0051155,GO:0007275,GO:0000122,GO:0007507,GO:0008016	histone deacetylation|trophectodermal cell differentiation|regulation of protein binding|DNA binding|positive regulation of skeletal muscle tissue regeneration|protein binding|nucleus|cytoplasm|negative regulation of cell differentiation|transcription, DNA-templated|lung alveolus development|regulation of transcription, DNA-templated|chaperone-mediated protein complex assembly|regulation of trans…
Ifnar2	1730.71	2860.78	600.645	0.209959	-2.25182	1.63e-79	1.45e-78	Down	33.3942	32.3269	32.588	4.62063	4.16579	4.87899	GeneID:15976,Genbank:NM_010509.2,MGI:MGI:1098243	interferon (alpha and beta) receptor 2	GO:0019962,GO:0004905,GO:0035455,GO:0005576,GO:0035456,GO:0005615,GO:0005886,GO:0005887,GO:0006357,GO:0051607,GO:0008283,GO:0060337,GO:0016020,GO:0016021,GO:0004896,GO:0019221,GO:0019901	type I interferon binding|type I interferon receptor activity|response to interferon-alpha|extracellular region|response to interferon-beta|extracellular space|plasma membrane|integral component of plasma membrane|regulation of transcription by RNA polymerase II|defense response to virus|cell proliferation|type I interferon signaling pathway|membrane|integral component of membrane|cytokine recept…	mmu04630,mmu04151,mmu04060,mmu04217,mmu04620,mmu04621,mmu04650,mmu04380,mmu05200,mmu05162,mmu05164,mmu05160,mmu05168,mmu05167,mmu05165	Jak-STAT signaling pathway|PI3K-Akt signaling pathway|Cytokine-cytokine receptor interaction|Necroptosis|Toll-like receptor signaling pathway|NOD-like receptor signaling pathway|Natural killer cell mediated cytotoxicity|Osteoclast differentiation|Pathways in cancer|Measles|Influenza A|Hepatitis C|Herpes simplex infection|Kaposi's sarcoma-associated herpesvirus infection|Human papillomavirus infec…
Igf2bp2	648.673	98.1218	1199.22	12.2218	3.61138	1.03e-121	1.54e-120	Up	1.03751	1.56337	1.18008	9.23821	11.0052	10.5686	GeneID:319765,Genbank:NM_183029.2,MGI:MGI:1890358	insulin-like growth factor 2 mRNA binding protein 2	GO:0003730,GO:0005634,GO:0005737,GO:0005829,GO:0005856,GO:0006417,GO:0048027,GO:0051028,GO:0003676,GO:0003723,GO:0003729	mRNA 3'-UTR binding|nucleus|cytoplasm|cytosol|cytoskeleton|regulation of translation|mRNA 5'-UTR binding|mRNA transport|nucleic acid binding|RNA binding|mRNA binding
Igf2bp3	176.174	14.918	337.431	22.619	4.49946	1.75e-18	5.52e-18	Up	0.116326	0.101478	0.148334	1.59113	1.85174	2.40007	GeneID:140488,Genbank:NM_023670.3,MGI:MGI:1890359	insulin-like growth factor 2 mRNA binding protein 3	GO:0005515,GO:0005634,GO:0005737,GO:0005829,GO:0006417,GO:0048027,GO:0051028,GO:0003676,GO:0003723,GO:0003730	protein binding|nucleus|cytoplasm|cytosol|regulation of translation|mRNA 5'-UTR binding|mRNA transport|nucleic acid binding|RNA binding|mRNA 3'-UTR binding
Il12a	27.1634	53.9134	0.413287	0.00766575	-7.02736	1.71e-19	5.55e-19	Down	1.18595	0.987369	1.39403	0	0	0	GeneID:16159,Genbank:NM_001159424.2,MGI:MGI:96539	interleukin 12a	GO:0005737,GO:0006955,GO:0007050,GO:0008083,GO:0008283,GO:0009986,GO:0042163,GO:0010224,GO:0016477,GO:0042531,GO:0032496,GO:0042832,GO:0043514,GO:0045513,GO:0045582,GO:0001916,GO:0002860,GO:0005125,GO:0005143,GO:0005515,GO:0005576,GO:0005615,GO:0032609,GO:0032700,GO:0032729,GO:0032816,GO:0032946,GO:0045785,GO:0034393,GO:0045954,GO:0035744,GO:0046982,GO:0042102,GO:0048662,GO:0050671,GO:0051135,GO:…	cytoplasm|immune response|cell cycle arrest|growth factor activity|cell proliferation|cell surface|interleukin-12 beta subunit binding|response to UV-B|cell migration|positive regulation of tyrosine phosphorylation of STAT protein|response to lipopolysaccharide|defense response to protozoan|interleukin-12 complex|interleukin-27 binding|positive regulation of T cell differentiation|positive regula…	mmu04630,mmu04060,mmu04620,mmu04622,mmu04625,mmu04658,mmu05200,mmu05321,mmu05330,mmu04940,mmu05133,mmu05134,mmu05152,mmu05162,mmu05164,mmu05168,mmu05146,mmu05144,mmu05145,mmu05140,mmu05142,mmu05143	Jak-STAT signaling pathway|Cytokine-cytokine receptor interaction|Toll-like receptor signaling pathway|RIG-I-like receptor signaling pathway|C-type lectin receptor signaling pathway|Th1 and Th2 cell differentiation|Pathways in cancer|Inflammatiory bowel disease (IBD)|Allograft rejection|Type I diabetes mellitus|Pertussis|Legionellosis|Tuberculosis|Measles|Influenza A|Herpes simplex infection|Amoe…
Il1b	367.773	698.957	36.5884	0.0523472	-4.25574	1.74e-112	2.31e-111	Down	8.91149	10.486	9.6275	0.424743	0.257181	0.344363	GeneID:16176,Genbank:XM_006498795.3,MGI:MGI:96543	interleukin 1 beta	GO:0070374,GO:0070487,GO:0071310,GO:0071407,GO:0005149,GO:0071639,GO:0005178,GO:0090023,GO:0005576,GO:0097192,GO:0005615,GO:1900745,GO:1901224,GO:0005737,GO:1903140,GO:0005764,GO:0010829,GO:0006954,GO:0010942,GO:0006955,GO:0014050,GO:0007204,GO:0019221,GO:0019904,GO:0030141,GO:0032725,GO:0030213,GO:0032729,GO:0030335,GO:0032755,GO:0030593,GO:0032757,GO:0032874,GO:0033092,GO:0000122,GO:0043407,GO:…	positive regulation of ERK1 and ERK2 cascade|monocyte aggregation|cellular response to organic substance|cellular response to organic cyclic compound|interleukin-1 receptor binding|positive regulation of monocyte chemotactic protein-1 production|integrin binding|positive regulation of neutrophil chemotaxis|extracellular region|extrinsic apoptotic signaling pathway in absence of ligand|extracellul…	mmu04010,mmu04064,mmu04668,mmu04060,mmu04217,mmu04640,mmu04620,mmu04621,mmu04623,mmu04625,mmu04659,mmu04657,mmu04750,mmu04380,mmu05323,mmu05321,mmu05332,mmu05010,mmu05020,mmu05418,mmu04940,mmu04932,mmu04933,mmu05132,mmu05133,mmu05134,mmu05152,mmu05162,mmu05164,mmu05168,mmu05146,mmu05144,mmu05140,mmu05142,mmu05143,mmu01523	MAPK signaling pathway|NF-kappa B signaling pathway|TNF signaling pathway|Cytokine-cytokine receptor interaction|Necroptosis|Hematopoietic cell lineage|Toll-like receptor signaling pathway|NOD-like receptor signaling pathway|Cytosolic DNA-sensing pathway|C-type lectin receptor signaling pathway|Th17 cell differentiation|IL-17 signaling pathway|Inflammatory mediator regulation of TRP channels|Oste…
Irf5	1078.65	2028.22	129.082	0.0636429	-3.97386	6.36e-172	1.58e-170	Down	36.1965	36.0194	36.7332	1.76932	1.38776	1.33683	GeneID:27056,Genbank:XM_006505095.1,MGI:MGI:1350924	interferon regulatory factor 5	GO:0045087,GO:0005515,GO:0045944,GO:0005634,GO:0051607,GO:0005737,GO:0006351,GO:0006355,GO:0006357,GO:0019221,GO:0032494,GO:0032495,GO:0042802,GO:0043065,GO:0002376,GO:0043565,GO:0003677,GO:0044212,GO:0003700	innate immune response|protein binding|positive regulation of transcription by RNA polymerase II|nucleus|defense response to virus|cytoplasm|transcription, DNA-templated|regulation of transcription, DNA-templated|regulation of transcription by RNA polymerase II|cytokine-mediated signaling pathway|response to peptidoglycan|response to muramyl dipeptide|identical protein binding|positive regulation…	mmu04620	Toll-like receptor signaling pathway
Irf6	2814.29	34.0222	5594.56	164.439	7.36141	0	0	Up	0.363087	0.303097	0.410727	38.9892	42.7636	42.0076	GeneID:54139,Genbank:NM_016851.2,MGI:MGI:1859211	interferon regulatory factor 6	GO:0043616,GO:0005737,GO:0005829,GO:0044212,GO:0006351,GO:0006355,GO:0007050,GO:0008285,GO:0045893,GO:0030054,GO:0045944,GO:0030154,GO:0048468,GO:0030216,GO:0060644,GO:0043565,GO:0003677,GO:0043588,GO:0003700,GO:0005634	keratinocyte proliferation|cytoplasm|cytosol|transcription regulatory region DNA binding|transcription, DNA-templated|regulation of transcription, DNA-templated|cell cycle arrest|negative regulation of cell proliferation|positive regulation of transcription, DNA-templated|cell junction|positive regulation of transcription by RNA polymerase II|cell differentiation|cell development|keratinocyte dif…
Irf7	12074.4	7666.21	16482.6	2.15003	1.10436	4.63e-26	1.78e-25	Up	216.005	208.921	215.757	313.299	287.757	295.437	GeneID:54123,Genbank:XM_006536214.1,MGI:MGI:1859212	interferon regulatory factor 7	GO:0045087,GO:0032607,GO:0002376,GO:0045088,GO:0032608,GO:0002819,GO:0045351,GO:0032727,GO:0003677,GO:0045893,GO:0003700,GO:0005515,GO:0005634,GO:0005654,GO:0005737,GO:0045944,GO:0032728,GO:0005829,GO:0051607,GO:0006351,GO:0060340,GO:0034124,GO:0006355,GO:0000979,GO:0034127,GO:0016064,GO:0000982,GO:0044212,GO:0032481	innate immune response|interferon-alpha production|immune system process|regulation of innate immune response|interferon-beta production|regulation of adaptive immune response|type I interferon biosynthetic process|positive regulation of interferon-alpha production|DNA binding|positive regulation of transcription, DNA-templated|DNA binding transcription factor activity|protein binding|nucleus|nuc…	mmu04620,mmu04621,mmu04622,mmu04623,mmu05203,mmu05162,mmu05164,mmu05161,mmu05160,mmu05168,mmu05167	Toll-like receptor signaling pathway|NOD-like receptor signaling pathway|RIG-I-like receptor signaling pathway|Cytosolic DNA-sensing pathway|Viral carcinogenesis|Measles|Influenza A|Hepatitis B|Hepatitis C|Herpes simplex infection|Kaposi's sarcoma-associated herpesvirus infection
Il22ra1	2107.84	12.5607	4203.13	334.624	8.3864	0	0	Up	0.103376	0.0759052	0.116652	22.0123	25.3681	23.8319	GeneID:230828,Genbank:NM_178257.2,MGI:MGI:2663588	interleukin 22 receptor, alpha 1	GO:0016021,GO:0019221,GO:0042015,GO:0050829,GO:0004896,GO:0005886,GO:0016020	integral component of membrane|cytokine-mediated signaling pathway|interleukin-20 binding|defense response to Gram-negative bacterium|cytokine receptor activity|plasma membrane|membrane	mmu04630,mmu04060	Jak-STAT signaling pathway|Cytokine-cytokine receptor interaction
Il22ra2	7.53317	3.66321	11.4031	3.11288	1.63825	0.044122	0.0614151	Up	0.0661385	0.0671448	0.0841572	0.129391	0.19566	0.187515	GeneID:237310,Genbank:NM_178258.5,MGI:MGI:2665114	interleukin 22 receptor, alpha 2	GO:0005829,GO:0005886,GO:0016021,GO:0019221,GO:0042017,GO:0042018,GO:0042509,GO:0050728,GO:0004896,GO:0005515,GO:0005576	cytosol|plasma membrane|integral component of membrane|cytokine-mediated signaling pathway|interleukin-22 binding|interleukin-22 receptor activity|regulation of tyrosine phosphorylation of STAT protein|negative regulation of inflammatory response|cytokine receptor activity|protein binding|extracellular region	mmu04630,mmu04060	Jak-STAT signaling pathway|Cytokine-cytokine receptor interaction
Jag1	678.718	1055.21	302.223	0.286409	-1.80385	4.96e-41	2.54e-40	Down	4.53924	4.62755	4.28666	1.06792	0.815498	0.857069	GeneID:16449,Genbank:NM_013822.5,MGI:MGI:1095416	jagged 1	GO:0005515,GO:0005543,GO:0005886,GO:0005912,GO:0007154,GO:0007219,GO:0042127,GO:0042491,GO:0043010,GO:0045177,GO:0045596,GO:0061309,GO:0045599,GO:0061314,GO:0045602,GO:0045639,GO:0061444,GO:0072006,GO:0072015,GO:0072017,GO:0001953,GO:0072070,GO:0001974,GO:2000737,GO:0002011,GO:0002456,GO:0003184,GO:0003215,GO:0005112,GO:0005509,GO:0007275,GO:0009887,GO:0016020,GO:0016021,GO:0016324,GO:0022408,GO:…	protein binding|phospholipid binding|plasma membrane|adherens junction|cell communication|Notch signaling pathway|regulation of cell proliferation|inner ear auditory receptor cell differentiation|camera-type eye development|apical part of cell|negative regulation of cell differentiation|cardiac neural crest cell development involved in outflow tract morphogenesis|negative regulation of fat cell d…	mmu04330,mmu04371,mmu04668,mmu04658,mmu05200,mmu05224,mmu05165,mmu01522	Notch signaling pathway|Apelin signaling pathway|TNF signaling pathway|Th1 and Th2 cell differentiation|Pathways in cancer|Breast cancer|Human papillomavirus infection|Endocrine resistance
Kcnq1	658.407	43.174	1273.64	29.5002	4.88265	1.09e-198	3.51e-197	Up	0.629232	0.822071	0.704925	14.4247	12.6336	13.3302	GeneID:16535,Genbank:XM_006508492.2,MGI:MGI:108083	potassium voltage-gated channel, subfamily Q, member 1	GO:0005267,GO:0005516,GO:0005546,GO:0005737,GO:0005764,GO:0005768,GO:0010460,GO:0005769,GO:0015271,GO:0005770,GO:0016020,GO:0016021,GO:0016323,GO:0016458,GO:0046676,GO:0030659,GO:0048839,GO:0031410,GO:0050892,GO:0034236,GO:0055085,GO:0060048,GO:0060306,GO:0060307,GO:0005216,GO:0086009,GO:0060372,GO:0005244,GO:0086011,GO:0060452,GO:0005249,GO:0086013,GO:0060453,GO:0086014,GO:0086089,GO:0005251,GO:…	potassium channel activity|calmodulin binding|phosphatidylinositol-4,5-bisphosphate binding|cytoplasm|lysosome|endosome|positive regulation of heart rate|early endosome|outward rectifier potassium channel activity|late endosome|membrane|integral component of membrane|basolateral plasma membrane|gene silencing|negative regulation of insulin secretion|cytoplasmic vesicle membrane|inner ear developm…	mmu04261,mmu04971,mmu04972,mmu04974,mmu04725	Adrenergic signaling in cardiomyocytes|Gastric acid secretion|Pancreatic secretion|Protein digestion and absorption|Cholinergic synapse
Klf5	1294.01	9.94616	2578.06	259.202	8.01793	1.48e-110	1.91e-109	Up	0.370388	0.278619	0.274075	51.6868	61.8896	46.9358	GeneID:12224,Genbank:NM_009769.4,MGI:MGI:1338056	Kruppel-like factor 5	GO:0060576,GO:0030033,GO:0001525,GO:1990830,GO:0032534,GO:0003676,GO:2000723,GO:0035914,GO:0003677,GO:0003700,GO:0005515,GO:0005634,GO:0043231,GO:0005654,GO:0043565,GO:0005794,GO:0045600,GO:0006351,GO:0045893,GO:0006355,GO:0000122,GO:0045944,GO:0006357,GO:0000978,GO:0046872,GO:0008134,GO:0001077	intestinal epithelial cell development|microvillus assembly|angiogenesis|cellular response to leukemia inhibitory factor|regulation of microvillus assembly|nucleic acid binding|negative regulation of cardiac vascular smooth muscle cell differentiation|skeletal muscle cell differentiation|DNA binding|DNA binding transcription factor activity|protein binding|nucleus|intracellular membrane-bounded o…
Lgr4	1156.22	219.592	2092.84	9.53058	3.25256	1.05e-109	1.34e-108	Up	2.80335	2.62764	2.53048	16.1093	19.0117	17.5215	GeneID:107515,Genbank:NM_172671.2,MGI:MGI:1891468	leucine-rich repeat-containing G protein-coupled receptor 4	GO:0005886,GO:0005887,GO:0007165,GO:0007186,GO:0007275,GO:0007283,GO:0045892,GO:0007623,GO:0045893,GO:0016020,GO:0046849,GO:0016021,GO:0048511,GO:0048565,GO:0050673,GO:0050710,GO:0061290,GO:0072202,GO:0072224,GO:0001649,GO:0001942,GO:0002376,GO:0004871,GO:0004888,GO:0004930,GO:0005515,GO:0016055,GO:0016500,GO:0030154,GO:0030282,GO:0030539,GO:0032922,GO:0034122,GO:0072282,GO:0035239,GO:0090190,GO:…	plasma membrane|integral component of plasma membrane|signal transduction|G-protein coupled receptor signaling pathway|multicellular organism development|spermatogenesis|negative regulation of transcription, DNA-templated|circadian rhythm|positive regulation of transcription, DNA-templated|membrane|bone remodeling|integral component of membrane|rhythmic process|digestive tract development|epithel…
Lgr5	65.8701	1.57126	130.169	82.8434	6.37232	6.96e-17	2.09e-16	Up	0.0287882	0	0	1.45562	0.768535	0.867323	GeneID:14160,Genbank:NM_010195.2,MGI:MGI:1341817	leucine rich repeat containing G protein coupled receptor 5	GO:0048839,GO:0004888,GO:0090263,GO:0004930,GO:0005794,GO:0005886,GO:0005887,GO:0007165,GO:0007186,GO:2001013,GO:0009994,GO:0016020,GO:0016021,GO:0016500,GO:0001942,GO:0032588,GO:0004871,GO:0042127	inner ear development|transmembrane signaling receptor activity|positive regulation of canonical Wnt signaling pathway|G-protein coupled receptor activity|Golgi apparatus|plasma membrane|integral component of plasma membrane|signal transduction|G-protein coupled receptor signaling pathway|epithelial cell proliferation involved in renal tubule morphogenesis|oocyte differentiation|membrane|integral…
Lgr6	42.2239	81.9163	2.53153	0.0309039	-5.01607	2.42e-24	8.91e-24	Down	0.662741	0.731401	0.575545	0	0.0356266	0.00709233	GeneID:329252,Genbank:XM_006529714.1,MGI:MGI:2441805	leucine-rich repeat-containing G protein-coupled receptor 6	GO:0005886,GO:0007165,GO:0007186,GO:0016020,GO:0016021,GO:0016055,GO:0016500,GO:0030177,GO:0030335,GO:0031982,GO:0042246,GO:0003674,GO:1990523,GO:0004871,GO:0004930	plasma membrane|signal transduction|G-protein coupled receptor signaling pathway|membrane|integral component of membrane|Wnt signaling pathway|protein-hormone receptor activity|positive regulation of Wnt signaling pathway|positive regulation of cell migration|vesicle|tissue regeneration|molecular_function|bone regeneration|signal transducer activity|G-protein coupled receptor activity
Lifr	2151.43	4045.43	257.424	0.0636331	-3.97408	5.91e-209	2.06e-207	Down	18.4242	18.877	18.5175	0.900373	0.827666	0.684559	GeneID:16880,Genbank:XM_006519969.3,MGI:MGI:96788	leukemia inhibitory factor receptor	GO:0019955,GO:0004924,GO:0031100,GO:0005127,GO:0034097,GO:0005515,GO:0005576,GO:0005615,GO:0005886,GO:0008284,GO:0038165,GO:0043235,GO:0010656,GO:0046982,GO:0016020,GO:0048812,GO:0016021,GO:0004896,GO:0048861,GO:0019221,GO:0004897,GO:0070120,GO:0019838,GO:0004923	cytokine binding|oncostatin-M receptor activity|animal organ regeneration|ciliary neurotrophic factor receptor binding|response to cytokine|protein binding|extracellular region|extracellular space|plasma membrane|positive regulation of cell proliferation|oncostatin-M-mediated signaling pathway|receptor complex|negative regulation of muscle cell apoptotic process|protein heterodimerization activit…	mmu04630,mmu04060,mmu04550	Jak-STAT signaling pathway|Cytokine-cytokine receptor interaction|Signaling pathways regulating pluripotency of stem cells
Lrig1	850.003	554.058	1145.95	2.06828	1.04843	3.37e-17	1.02e-16	Up	6.63491	6.13221	6.72386	9.33139	8.15933	8.16498	GeneID:16206,Genbank:XM_006505621.2,MGI:MGI:107935	leucine-rich repeats and immunoglobulin-like domains 1	GO:0016021,GO:0022405,GO:0032474,GO:0060384,GO:0005886,GO:0007605,GO:0016020	integral component of membrane|hair cycle process|otolith morphogenesis|innervation|plasma membrane|sensory perception of sound|membrane
Lrig3	409.837	132.19	687.484	5.20072	2.37871	2.25e-55	1.44e-54	Up	2.08258	1.4555	1.67451	5.24185	6.01555	5.53985	GeneID:320398,Genbank:NM_177152.5,MGI:MGI:2443955	leucine-rich repeats and immunoglobulin-like domains 3	GO:0016021,GO:0031410,GO:0032474,GO:0005886,GO:0007275,GO:0016020	integral component of membrane|cytoplasmic vesicle|otolith morphogenesis|plasma membrane|multicellular organism development|membrane
Ly96	193.668	291.295	96.0398	0.329699	-1.60078	1.28e-17	3.93e-17	Down	35.0206	31.8551	31.8638	7.98914	6.3247	7.02163	GeneID:17087,Genbank:NM_016923.2,MGI:MGI:1341909	lymphocyte antigen 96	GO:0046696,GO:0005576,GO:0071222,GO:0006954,GO:0031226,GO:0031663,GO:0031666,GO:0032496,GO:0032497,GO:0032760,GO:0034142,GO:0001875,GO:0045087,GO:0002376,GO:0005515	lipopolysaccharide receptor complex|extracellular region|cellular response to lipopolysaccharide|inflammatory response|intrinsic component of plasma membrane|lipopolysaccharide-mediated signaling pathway|positive regulation of lipopolysaccharide-mediated signaling pathway|response to lipopolysaccharide|detection of lipopolysaccharide|positive regulation of tumor necrosis factor production|toll-li…	mmu04064,mmu04620,mmu05133,mmu05145	NF-kappa B signaling pathway|Toll-like receptor signaling pathway|Pertussis|Toxoplasmosis
Lyz1	16739.6	272.718	33206.5	121.761	6.92791	2.97e-26	1.14e-25	Up	11.6621	10.0114	10.4051	1289.45	735.862	866.528	GeneID:17110,Genbank:NM_013590.4,MGI:MGI:96902	lysozyme 1	GO:0030140,GO:0003824,GO:0030141,GO:0005576,GO:0042742,GO:0005615,GO:0005737,GO:0005788,GO:0005795,GO:0042802,GO:0005902,GO:0048237,GO:0008152,GO:0050829,GO:0016787,GO:0016798,GO:0000137,GO:0050830,GO:0016998,GO:0003796,GO:0019835	trans-Golgi network transport vesicle|catalytic activity|secretory granule|extracellular region|defense response to bacterium|extracellular space|cytoplasm|endoplasmic reticulum lumen|Golgi stack|identical protein binding|microvillus|rough endoplasmic reticulum lumen|metabolic process|defense response to Gram-negative bacterium|hydrolase activity|hydrolase activity, acting on glycosyl bonds|Golgi…	mmu04970	Salivary secretion
Map2k1	2194.36	1163.75	3224.96	2.77117	1.47049	9.27e-39	4.57e-38	Up	19.4022	20.2311	21.4819	37.3897	36.3373	39.1324	GeneID:26395,Genbank:XM_006511196.3,MGI:MGI:1346866	mitogen-activated protein kinase kinase 1	GO:1903800,GO:2000641,GO:2001171,GO:0004674,GO:0004708,GO:0004712,GO:0004713,GO:0004728,GO:0005856,GO:0005515,GO:0005874,GO:0005524,GO:0005886,GO:0005634,GO:0005925,GO:0005938,GO:0006468,GO:0016740,GO:0006979,GO:0017016,GO:0007050,GO:0018107,GO:0007346,GO:0019901,GO:0021697,GO:0023014,GO:0030182,GO:0000165,GO:0032968,GO:0000166,GO:0034111,GO:0000187,GO:0042593,GO:0030216,GO:0042981,GO:0043204,GO:…	positive regulation of production of miRNAs involved in gene silencing by miRNA|regulation of early endosome to late endosome transport|positive regulation of ATP biosynthetic process|protein serine/threonine kinase activity|MAP kinase kinase activity|protein serine/threonine/tyrosine kinase activity|protein tyrosine kinase activity|signal transducer, downstream of receptor, with protein tyrosine…	mmu04014,mmu04015,mmu04010,mmu04012,mmu04370,mmu04371,mmu04668,mmu04066,mmu04068,mmu04072,mmu04071,mmu04024,mmu04022,mmu04151,mmu04150,mmu04140,mmu04114,mmu04210,mmu04218,mmu04510,mmu04540,mmu04550,mmu04810,mmu04620,mmu04650,mmu04660,mmu04662,mmu04664,mmu04666,mmu04062,mmu04910,mmu04912,mmu04915,mmu04914,mmu04917,mmu04921,mmu04926,mmu04919,mmu04916,mmu04270,mmu04725,mmu04726,mmu04720,mmu04730,mmu…	Ras signaling pathway|Rap1 signaling pathway|MAPK signaling pathway|ErbB signaling pathway|VEGF signaling pathway|Apelin signaling pathway|TNF signaling pathway|HIF-1 signaling pathway|FoxO signaling pathway|Phospholipase D signaling pathway|Sphingolipid signaling pathway|cAMP signaling pathway|cGMP - PKG signaling pathway|PI3K-Akt signaling pathway|mTOR signaling pathway|Autophagy - animal|Oocyt…
Map2k2	3195.77	1224.5	5167.04	4.21972	2.07715	1.61e-76	1.38e-75	Up	21.6291	21.7917	23.5556	62.3776	56.7943	62.5486	GeneID:26396,Genbank:XM_006513682.3,MGI:MGI:1346867	mitogen-activated protein kinase kinase 2	GO:0005515,GO:0005524,GO:0005634,GO:0005737,GO:0005739,GO:0005769,GO:0009898,GO:0005770,GO:0010629,GO:0005783,GO:0016020,GO:0005794,GO:0016301,GO:0016310,GO:0016740,GO:0023014,GO:0048679,GO:0030165,GO:0050772,GO:0030878,GO:0060324,GO:0031098,GO:0060425,GO:0060440,GO:0060502,GO:0070371,GO:0000165,GO:0000166,GO:0071902,GO:0000187,GO:0090170,GO:0001932,GO:0004672,GO:0004674,GO:0004708,GO:0004712,GO:…	protein binding|ATP binding|nucleus|cytoplasm|mitochondrion|early endosome|cytoplasmic side of plasma membrane|late endosome|negative regulation of gene expression|endoplasmic reticulum|membrane|Golgi apparatus|kinase activity|phosphorylation|transferase activity|signal transduction by protein phosphorylation|regulation of axon regeneration|PDZ domain binding|positive regulation of axonogenesis|t…	mmu04014,mmu04015,mmu04010,mmu04012,mmu04370,mmu04371,mmu04066,mmu04068,mmu04072,mmu04071,mmu04024,mmu04022,mmu04151,mmu04150,mmu04140,mmu04210,mmu04218,mmu04540,mmu04550,mmu04810,mmu04620,mmu04650,mmu04660,mmu04662,mmu04664,mmu04910,mmu04912,mmu04915,mmu04917,mmu04921,mmu04926,mmu04919,mmu04916,mmu04270,mmu04720,mmu04730,mmu04722,mmu05200,mmu05230,mmu05231,mmu05206,mmu05205,mmu05210,mmu05225,mmu…	Ras signaling pathway|Rap1 signaling pathway|MAPK signaling pathway|ErbB signaling pathway|VEGF signaling pathway|Apelin signaling pathway|HIF-1 signaling pathway|FoxO signaling pathway|Phospholipase D signaling pathway|Sphingolipid signaling pathway|cAMP signaling pathway|cGMP - PKG signaling pathway|PI3K-Akt signaling pathway|mTOR signaling pathway|Autophagy - animal|Apoptosis|Cellular senescen…
Map2k3	2292.71	1104.89	3480.53	3.15011	1.6554	1.47e-48	8.57e-48	Up	26.1733	28.1041	27.0362	57.9541	53.0151	54.7701	GeneID:26397,Genbank:NM_008928.4,MGI:MGI:1346868	mitogen-activated protein kinase kinase 3	GO:0060048,GO:0031098,GO:0006468,GO:0000187,GO:0032147,GO:0006954,GO:0035924,GO:0007346,GO:0038066,GO:0004672,GO:0004674,GO:0004708,GO:0016301,GO:0042035,GO:0016310,GO:0004713,GO:0042981,GO:0016740,GO:0005515,GO:0043536,GO:0019901,GO:0005524,GO:0000165,GO:0045860,GO:0005737,GO:0045893,GO:0023014,GO:0005829,GO:0000166	cardiac muscle contraction|stress-activated protein kinase signaling cascade|protein phosphorylation|activation of MAPK activity|activation of protein kinase activity|inflammatory response|cellular response to vascular endothelial growth factor stimulus|regulation of mitotic cell cycle|p38MAPK cascade|protein kinase activity|protein serine/threonine kinase activity|MAP kinase kinase activity|kina…	mmu04015,mmu04010,mmu04668,mmu04218,mmu04620,mmu04664,mmu04912,mmu04750,mmu04714,mmu05014,mmu05164,mmu05169,mmu05145	Rap1 signaling pathway|MAPK signaling pathway|TNF signaling pathway|Cellular senescence|Toll-like receptor signaling pathway|Fc epsilon RI signaling pathway|GnRH signaling pathway|Inflammatory mediator regulation of TRP channels|Thermogenesis|Amyotrophic lateral sclerosis (ALS)|Influenza A|Epstein-Barr virus infection|Toxoplasmosis
Map2k4	1694.41	845.038	2543.77	3.01025	1.58988	7.74e-43	4.11e-42	Up	7.5646	7.95157	7.75195	14.9579	17.0078	16.759	GeneID:26398,Genbank:NM_001316369.1,MGI:MGI:1346869	mitogen-activated protein kinase kinase 4	GO:0005515,GO:0005524,GO:0005634,GO:0005737,GO:0005829,GO:0006468,GO:0006915,GO:0031435,GO:0007254,GO:0032147,GO:0007257,GO:0032839,GO:0034393,GO:0042981,GO:0043065,GO:0043204,GO:0043525,GO:0045740,GO:0051770,GO:0000165,GO:0000166,GO:0000187,GO:0001934,GO:0004672,GO:0004674,GO:0004708,GO:0004713,GO:0007346,GO:0008545,GO:0009611,GO:0016301,GO:0016310,GO:0016740,GO:0061049,GO:0023014,GO:2000672,GO:…	protein binding|ATP binding|nucleus|cytoplasm|cytosol|protein phosphorylation|apoptotic process|mitogen-activated protein kinase kinase kinase binding|JNK cascade|activation of protein kinase activity|activation of JUN kinase activity|dendrite cytoplasm|positive regulation of smooth muscle cell apoptotic process|regulation of apoptotic process|positive regulation of apoptotic process|perikaryon|p…	mmu04010,mmu04012,mmu04668,mmu04620,mmu04664,mmu04912,mmu04926,mmu05418,mmu05166,mmu05164,mmu05161,mmu05167,mmu05169,mmu05142	MAPK signaling pathway|ErbB signaling pathway|TNF signaling pathway|Toll-like receptor signaling pathway|Fc epsilon RI signaling pathway|GnRH signaling pathway|Relaxin signaling pathway|Fluid shear stress and atherosclerosis|HTLV-I infection|Influenza A|Hepatitis B|Kaposi's sarcoma-associated herpesvirus infection|Epstein-Barr virus infection|Chagas disease (American trypanosomiasis)
Map2k7	807.113	1084.8	529.423	0.488036	-1.03494	2.8e-16	8.27e-16	Down	16.8614	16.5601	15.4168	5.06576	5.32906	4.74999	GeneID:26400,Genbank:NM_001164172.1,MGI:MGI:1346871	mitogen-activated protein kinase kinase 7	GO:0004713,GO:0005515,GO:0005524,GO:0005634,GO:0005737,GO:0009408,GO:0005829,GO:0009411,GO:0006468,GO:0009611,GO:0006915,GO:0016301,GO:0016310,GO:0016740,GO:0016909,GO:0051403,GO:0019899,GO:0051973,GO:0019901,GO:0071222,GO:0019903,GO:0071347,GO:1904355,GO:2000671,GO:0000166,GO:0000187,GO:0000287,GO:0001934,GO:0004672,GO:0004674,GO:0004708,GO:0006970,GO:0007254,GO:0007257,GO:0007346,GO:0008022,GO:…	protein tyrosine kinase activity|protein binding|ATP binding|nucleus|cytoplasm|response to heat|cytosol|response to UV|protein phosphorylation|response to wounding|apoptotic process|kinase activity|phosphorylation|transferase activity|SAP kinase activity|stress-activated MAPK cascade|enzyme binding|positive regulation of telomerase activity|protein kinase binding|cellular response to lipopolysacc…	mmu04141,mmu04010,mmu04012,mmu04668,mmu04530,mmu04620,mmu04660,mmu04664,mmu04912,mmu04926,mmu04722,mmu04380,mmu05418,mmu05164,mmu05167,mmu05169	Protein processing in endoplasmic reticulum|MAPK signaling pathway|ErbB signaling pathway|TNF signaling pathway|Tight junction|Toll-like receptor signaling pathway|T cell receptor signaling pathway|Fc epsilon RI signaling pathway|GnRH signaling pathway|Relaxin signaling pathway|Neurotrophin signaling pathway|Osteoclast differentiation|Fluid shear stress and atherosclerosis|Influenza A|Kaposi's sa…
Map3k8	300.432	564.195	36.6686	0.0649928	-3.94358	5.84e-91	5.93e-90	Down	6.7028	7.74541	7.15172	0.302961	0.35421	0.362604	GeneID:26410,Genbank:XM_006525944.1,MGI:MGI:1346878	mitogen-activated protein kinase kinase kinase 8	GO:0023014,GO:0004672,GO:0031098,GO:0004674,GO:0032147,GO:0004709,GO:0005524,GO:0005737,GO:0005829,GO:0006468,GO:0042981,GO:0007049,GO:0046872,GO:0007165,GO:0007346,GO:0016301,GO:0000166,GO:0016310,GO:0000287,GO:0016740,GO:0002376	signal transduction by protein phosphorylation|protein kinase activity|stress-activated protein kinase signaling cascade|protein serine/threonine kinase activity|activation of protein kinase activity|MAP kinase kinase kinase activity|ATP binding|cytoplasm|cytosol|protein phosphorylation|regulation of apoptotic process|cell cycle|metal ion binding|signal transduction|regulation of mitotic cell cyc…	mmu04010,mmu04668,mmu04620,mmu04660	MAPK signaling pathway|TNF signaling pathway|Toll-like receptor signaling pathway|T cell receptor signaling pathway
Mapk11	74.1215	129.311	18.9322	0.146409	-2.77192	7e-18	2.17e-17	Down	3.03632	2.59664	2.04947	0.242061	0.240825	0.150102	GeneID:19094,Genbank:NM_011161.5,MGI:MGI:1338024	mitogen-activated protein kinase 11	GO:0098586,GO:0016310,GO:0004707,GO:2001184,GO:0016740,GO:0035556,GO:0005515,GO:0005524,GO:0005634,GO:0005737,GO:0051403,GO:0006351,GO:0006355,GO:0060043,GO:0006468,GO:0060044,GO:0010468,GO:0000166,GO:0071310,GO:0010628,GO:0004672,GO:0071347,GO:0016301,GO:0004674	cellular response to virus|phosphorylation|MAP kinase activity|positive regulation of interleukin-12 secretion|transferase activity|intracellular signal transduction|protein binding|ATP binding|nucleus|cytoplasm|stress-activated MAPK cascade|transcription, DNA-templated|regulation of transcription, DNA-templated|regulation of cardiac muscle cell proliferation|protein phosphorylation|negative regu…	mmu04015,mmu04010,mmu04370,mmu04668,mmu04068,mmu04071,mmu04218,mmu04550,mmu04611,mmu04620,mmu04621,mmu04622,mmu04625,mmu04660,mmu04658,mmu04659,mmu04657,mmu04664,mmu04670,mmu04912,mmu04914,mmu04917,mmu04926,mmu04261,mmu04728,mmu04723,mmu04722,mmu04750,mmu04380,mmu04714,mmu05205,mmu05014,mmu05418,mmu04933,mmu05132,mmu05133,mmu05152,mmu05164,mmu05160,mmu05167,mmu05169,mmu05145,mmu05140,mmu05142,mmu…	Rap1 signaling pathway|MAPK signaling pathway|VEGF signaling pathway|TNF signaling pathway|FoxO signaling pathway|Sphingolipid signaling pathway|Cellular senescence|Signaling pathways regulating pluripotency of stem cells|Platelet activation|Toll-like receptor signaling pathway|NOD-like receptor signaling pathway|RIG-I-like receptor signaling pathway|C-type lectin receptor signaling pathway|T cel…
Mapk12	142.485	256.733	28.2357	0.109981	-3.18468	2.5e-41	1.29e-40	Down	4.20499	4.13149	3.76345	0.321472	0.136793	0.326219	GeneID:29857,Genbank:XM_006521059.3,MGI:MGI:1353438	mitogen-activated protein kinase 12	GO:0016301,GO:0004674,GO:0016310,GO:0004707,GO:0016740,GO:0005524,GO:0005634,GO:0005737,GO:0018105,GO:0005739,GO:0035556,GO:0006351,GO:0045445,GO:0006355,GO:0045786,GO:0006468,GO:0000166,GO:0046872,GO:0007049,GO:0000287,GO:0071310,GO:0010468,GO:0004672	kinase activity|protein serine/threonine kinase activity|phosphorylation|MAP kinase activity|transferase activity|ATP binding|nucleus|cytoplasm|peptidyl-serine phosphorylation|mitochondrion|intracellular signal transduction|transcription, DNA-templated|myoblast differentiation|regulation of transcription, DNA-templated|negative regulation of cell cycle|protein phosphorylation|nucleotide binding|m…	mmu04015,mmu04010,mmu04370,mmu04668,mmu04068,mmu04071,mmu04114,mmu04218,mmu04550,mmu04611,mmu04620,mmu04621,mmu04622,mmu04625,mmu04660,mmu04658,mmu04659,mmu04657,mmu04664,mmu04670,mmu04912,mmu04914,mmu04917,mmu04926,mmu04261,mmu04728,mmu04723,mmu04722,mmu04750,mmu04380,mmu04714,mmu05205,mmu05014,mmu05418,mmu04933,mmu05132,mmu05133,mmu05152,mmu05164,mmu05160,mmu05167,mmu05169,mmu05145,mmu05140,mmu…	Rap1 signaling pathway|MAPK signaling pathway|VEGF signaling pathway|TNF signaling pathway|FoxO signaling pathway|Sphingolipid signaling pathway|Oocyte meiosis|Cellular senescence|Signaling pathways regulating pluripotency of stem cells|Platelet activation|Toll-like receptor signaling pathway|NOD-like receptor signaling pathway|RIG-I-like receptor signaling pathway|C-type lectin receptor signalin…
Mapk13	3014.8	46.5807	5983.03	128.444	7.005	0	0	Up	1.59318	1.82227	1.65062	134.88	131.304	143.432	GeneID:26415,Genbank:XM_017317479.1,MGI:MGI:1346864	mitogen-activated protein kinase 13	GO:0071347,GO:0016310,GO:0004707,GO:0072709,GO:0016740,GO:0072740,GO:0018105,GO:0005524,GO:1903936,GO:0005622,GO:0005634,GO:0005737,GO:0006351,GO:0032755,GO:0006355,GO:0034644,GO:0006468,GO:0035556,GO:0006970,GO:0051403,GO:0007049,GO:0000166,GO:0070301,GO:0010468,GO:0004672,GO:0071310,GO:0016301,GO:0004674	cellular response to interleukin-1|phosphorylation|MAP kinase activity|cellular response to sorbitol|transferase activity|cellular response to anisomycin|peptidyl-serine phosphorylation|ATP binding|cellular response to sodium arsenite|intracellular|nucleus|cytoplasm|transcription, DNA-templated|positive regulation of interleukin-6 production|regulation of transcription, DNA-templated|cellular res…	mmu04015,mmu04010,mmu04370,mmu04668,mmu04068,mmu04071,mmu04218,mmu04550,mmu04611,mmu04620,mmu04621,mmu04622,mmu04625,mmu04660,mmu04658,mmu04659,mmu04657,mmu04664,mmu04670,mmu04912,mmu04914,mmu04917,mmu04926,mmu04261,mmu04728,mmu04723,mmu04722,mmu04750,mmu04380,mmu04714,mmu05205,mmu05014,mmu05418,mmu04933,mmu05132,mmu05133,mmu05152,mmu05164,mmu05160,mmu05167,mmu05169,mmu05145,mmu05140,mmu05142,mmu…	Rap1 signaling pathway|MAPK signaling pathway|VEGF signaling pathway|TNF signaling pathway|FoxO signaling pathway|Sphingolipid signaling pathway|Cellular senescence|Signaling pathways regulating pluripotency of stem cells|Platelet activation|Toll-like receptor signaling pathway|NOD-like receptor signaling pathway|RIG-I-like receptor signaling pathway|C-type lectin receptor signaling pathway|T cel…
Mmp7	629.33	4.1842	1254.48	299.813	8.22792	5.67e-65	4.18e-64	Up	0.0784581	0.317237	0.197158	38.8005	24.9149	34.1557	GeneID:17393,Genbank:NM_010810.5,MGI:MGI:103189	matrix metallopeptidase 7	GO:0030574,GO:0005576,GO:0031012,GO:0005578,GO:0042127,GO:0005615,GO:0006508,GO:0008201,GO:0042493,GO:0008233,GO:0042742,GO:0046872,GO:0008237,GO:0050829,GO:0008270,GO:0002779,GO:0050830,GO:0009986,GO:0002780,GO:0016787,GO:0004222	collagen catabolic process|extracellular region|extracellular matrix|proteinaceous extracellular matrix|regulation of cell proliferation|extracellular space|proteolysis|heparin binding|response to drug|peptidase activity|defense response to bacterium|metal ion binding|metallopeptidase activity|defense response to Gram-negative bacterium|zinc ion binding|antibacterial peptide secretion|defense res…	mmu04310	Wnt signaling pathway
Muc1	102.861	20.1476	185.574	9.21074	3.20332	5.98e-06	1.14e-05	Up	0.308014	0.431283	0.669223	4.30492	3.04575	1.70584	GeneID:17829,Genbank:NM_013605.2,MGI:MGI:97231	mucin 1, transmembrane	GO:0005886,GO:0007155,GO:0009986,GO:0016020,GO:0016021,GO:0016324,GO:0005615,GO:0005634,GO:0005737	plasma membrane|cell adhesion|cell surface|membrane|integral component of membrane|apical plasma membrane|extracellular space|nucleus|cytoplasm
Muc13	37881.3	114.372	75648.3	661.422	9.36943	0	0	Up	2.0449	1.60081	1.92686	750.04	865.919	848.295	GeneID:17063,Genbank:NM_010739.2,MGI:MGI:103190	mucin 13, epithelial transmembrane	GO:0005886,GO:0016020,GO:0016021,GO:0016324,GO:0030277,GO:0042803,GO:0005576,GO:0005615,GO:0005829	plasma membrane|membrane|integral component of membrane|apical plasma membrane|maintenance of gastrointestinal epithelium|protein homodimerization activity|extracellular region|extracellular space|cytosol
Muc16	58.0627	103.128	12.9976	0.126034	-2.98811	1.54e-18	4.86e-18	Down	0.127412	0.133001	0.0991719	0.0188338	0.00243543	0.0084511	GeneID:73732,Genbank:XM_011242635.1,MGI:MGI:1920982	mucin 16	GO:0045409,GO:0050680,GO:0061045,GO:0003674,GO:0005615,GO:0009897	negative regulation of interleukin-6 biosynthetic process|negative regulation of epithelial cell proliferation|negative regulation of wound healing|molecular_function|extracellular space|external side of plasma membrane
Muc2	5347.28	20.6687	10673.9	516.427	9.01242	7.86e-72	6.33e-71	Up	0.0972288	0.154661	0.165489	46.8934	60.0886	39.5199	GeneID:17831,Genbank:NM_023566.3,MGI:MGI:1339364	mucin 2	GO:0005578,GO:0006915,GO:0008285,GO:0030277,GO:0030336,GO:0043065,GO:0070701,GO:0070702,GO:0070703,GO:0002064,GO:0005515,GO:0005576	proteinaceous extracellular matrix|apoptotic process|negative regulation of cell proliferation|maintenance of gastrointestinal epithelium|negative regulation of cell migration|positive regulation of apoptotic process|mucus layer|inner mucus layer|outer mucus layer|epithelial cell development|protein binding|extracellular region	mmu05226,mmu05146	Gastric cancer|Amoebiasis
Muc3	41043.8	103.624	81984	791.17	9.62784	4e-103	4.68e-102	Up	0.555891	0.512634	0.787662	267.697	356.882	282.975	GeneID:666339,Genbank:XM_011240925.1,MGI:MGI:1203527	mucin 3, intestinal	GO:0016324,GO:0005737,GO:0005902,GO:0008150	apical plasma membrane|cytoplasm|microvillus|biological_process
Muc4	695.192	1.56932	1388.81	884.98	9.7895	2.5e-92	2.59e-91	Up	0.00261659	0.00532197	0.00262751	2.44984	3.18157	2.60137	GeneID:140474,Genbank:NM_080457.3,MGI:MGI:2153525	mucin 4	GO:0032991,GO:0005176,GO:0043066,GO:0005576,GO:0044877,GO:0005615,GO:0005737,GO:0005783,GO:0007155,GO:0007160,GO:0010469,GO:0016020,GO:0016021,GO:0016324,GO:0001953,GO:0022408,GO:0002244,GO:0031528,GO:0002853	protein-containing complex|ErbB-2 class receptor binding|negative regulation of apoptotic process|extracellular region|protein-containing complex binding|extracellular space|cytoplasm|endoplasmic reticulum|cell adhesion|cell-matrix adhesion|regulation of signaling receptor activity|membrane|integral component of membrane|apical plasma membrane|negative regulation of cell-matrix adhesion|negative …
Muc6	756.364	8.11661	1504.61	185.374	7.5343	4.68e-09	1.06e-08	Up	0.0488453	0.0355908	0.0131976	2.7809	2.32056	5.83251	GeneID:353328,Genbank:NM_181729.2,MGI:MGI:2663233	mucin 6, gastric	GO:0003674,GO:0005575,GO:0008150	molecular_function|cellular_component|biological_process
Neurog3	23.5243	0	47.0487	Inf	Inf	1.56e-07	3.27e-07	Up	0	0	0	1.81503	0.519424	1.33073	GeneID:11925,Genbank:NM_009719.6,MGI:MGI:893591	neurogenin 3	GO:0045944,GO:0007275,GO:0001077,GO:0046983,GO:0007399,GO:0001078,GO:0048814,GO:0022008,GO:0003677,GO:0051091,GO:0003690,GO:0003700,GO:0003713,GO:0005515,GO:0030154,GO:0005622,GO:0060290,GO:0030855,GO:0005634,GO:0031018,GO:0031490,GO:0005737,GO:0000122,GO:0045666,GO:0006351,GO:0000978,GO:0006355,GO:0001047	positive regulation of transcription by RNA polymerase II|multicellular organism development|transcriptional activator activity, RNA polymerase II proximal promoter sequence-specific DNA binding|protein dimerization activity|nervous system development|transcriptional repressor activity, RNA polymerase II proximal promoter sequence-specific DNA binding|regulation of dendrite morphogenesis|neurogen…	mmu04950	Maturity onset diabetes of the young
Nkx3-2	131.856	259.068	4.64391	0.0179255	-5.80184	2.38e-71	1.91e-70	Down	13.0517	14.9115	16.257	0.129167	0.241034	0.064922	GeneID:12020,Genbank:NM_007524.3,MGI:MGI:108015	NK3 homeobox 2	GO:0048645,GO:0001501,GO:0048705,GO:0003677,GO:0048706,GO:0005634,GO:0006351,GO:0006355,GO:0007368,GO:0031016,GO:0055123,GO:0032331,GO:0060576,GO:0042474,GO:0043066,GO:0043565,GO:0000122,GO:0048513,GO:0000978,GO:0048536,GO:0001078	animal organ formation|skeletal system development|skeletal system morphogenesis|DNA binding|embryonic skeletal system development|nucleus|transcription, DNA-templated|regulation of transcription, DNA-templated|determination of left/right symmetry|pancreas development|digestive system development|negative regulation of chondrocyte differentiation|intestinal epithelial cell development|middle ear …
Notch1	1140.56	1916.96	364.152	0.189963	-2.39621	1.2e-79	1.07e-78	Down	11.8633	11.9057	12.135	1.63001	1.55086	1.19465	GeneID:18128,Genbank:NM_008714.3,MGI:MGI:97363	notch 1	GO:0072017,GO:0072044,GO:0072144,GO:0072602,GO:0090051,GO:0090090,GO:1901189,GO:1901201,GO:1902263,GO:1903849,GO:0030513,GO:0030514,GO:0030900,GO:0001889,GO:0031069,GO:0001947,GO:0031410,GO:0002040,GO:0031490,GO:0002051,GO:0043565,GO:0032495,GO:0002052,GO:0045070,GO:0035116,GO:0002193,GO:0045165,GO:0035148,GO:0002437,GO:0045596,GO:0003208,GO:0003157,GO:0045603,GO:0003209,GO:0003160,GO:0045607,GO:…	distal tubule development|collecting duct development|glomerular mesangial cell development|interleukin-4 secretion|negative regulation of cell migration involved in sprouting angiogenesis|negative regulation of canonical Wnt signaling pathway|positive regulation of ephrin receptor signaling pathway|regulation of extracellular matrix assembly|apoptotic process involved in embryonic digit morphoge…	mmu04330,mmu04658,mmu04919,mmu05200,mmu05206,mmu05224,mmu05020,mmu05165,mmu01522	Notch signaling pathway|Th1 and Th2 cell differentiation|Thyroid hormone signaling pathway|Pathways in cancer|MicroRNAs in cancer|Breast cancer|Prion diseases|Human papillomavirus infection|Endocrine resistance
Notch2	1260.27	2244.46	276.08	0.123005	-3.02322	1.36e-120	2e-119	Down	12.2443	12.0028	11.5841	0.844944	1.12168	0.916583	GeneID:18129,Genbank:NM_010928.2,MGI:MGI:97364	notch 2	GO:0002437,GO:0003184,GO:0005509,GO:0005515,GO:0005634,GO:0005654,GO:0007275,GO:0005737,GO:0007368,GO:0005886,GO:0008284,GO:0005887,GO:0009887,GO:0009986,GO:0010629,GO:0016020,GO:0045672,GO:0016021,GO:0045967,GO:0019899,GO:0046579,GO:0030154,GO:0046849,GO:0050793,GO:0051059,GO:0060413,GO:0000122,GO:0060674,GO:0001701,GO:0061073,GO:0001709,GO:0070374,GO:0001889,GO:0001890,GO:0001947,GO:0002011,GO:…	inflammatory response to antigenic stimulus|pulmonary valve morphogenesis|calcium ion binding|protein binding|nucleus|nucleoplasm|multicellular organism development|cytoplasm|determination of left/right symmetry|plasma membrane|positive regulation of cell proliferation|integral component of plasma membrane|animal organ morphogenesis|cell surface|negative regulation of gene expression|membrane|pos…	mmu04330,mmu04658,mmu04919,mmu05200,mmu05206,mmu05224,mmu05165,mmu01522	Notch signaling pathway|Th1 and Th2 cell differentiation|Thyroid hormone signaling pathway|Pathways in cancer|MicroRNAs in cancer|Breast cancer|Human papillomavirus infection|Endocrine resistance
Notch3	851.226	1633.02	69.429	0.0425156	-4.55586	1.39e-186	3.94e-185	Down	12.5834	12.862	13.0908	0.351428	0.421982	0.265748	GeneID:18131,Genbank:XM_017317293.1,MGI:MGI:99460	notch 3	GO:0045665,GO:0016021,GO:0005634,GO:0045944,GO:0019899,GO:0005654,GO:0048661,GO:0030154,GO:0005829,GO:0048663,GO:0005886,GO:0005887,GO:0006351,GO:0006355,GO:0030900,GO:0007219,GO:0048844,GO:0038023,GO:0050793,GO:0042802,GO:0072104,GO:0043235,GO:0007275,GO:0000122,GO:0045296,GO:0015629,GO:0005509,GO:0045596,GO:0016020,GO:0005515	negative regulation of neuron differentiation|integral component of membrane|nucleus|positive regulation of transcription by RNA polymerase II|enzyme binding|nucleoplasm|positive regulation of smooth muscle cell proliferation|cell differentiation|cytosol|neuron fate commitment|plasma membrane|integral component of plasma membrane|transcription, DNA-templated|regulation of transcription, DNA-templ…	mmu04330,mmu04371,mmu04658,mmu04919,mmu05200,mmu05206,mmu05224,mmu05165,mmu01522	Notch signaling pathway|Apelin signaling pathway|Th1 and Th2 cell differentiation|Thyroid hormone signaling pathway|Pathways in cancer|MicroRNAs in cancer|Breast cancer|Human papillomavirus infection|Endocrine resistance
Notch4	276.056	459.808	92.3036	0.200744	-2.31657	2.44e-40	1.24e-39	Down	4.32601	4.61135	4.20255	0.631842	0.445859	0.609855	GeneID:18132,Genbank:XM_006523798.3,MGI:MGI:107471	notch 4	GO:0045746,GO:0016020,GO:0001944,GO:0045766,GO:0016021,GO:0005112,GO:0048845,GO:0030154,GO:0005509,GO:0050793,GO:0005515,GO:0005634,GO:0005783,GO:0005886,GO:0030879,GO:0006351,GO:0070613,GO:0031410,GO:0006355,GO:1903849,GO:0032880,GO:0007219,GO:0038023,GO:0007275,GO:0001569,GO:0045446,GO:0008593,GO:0001763,GO:0045602,GO:0009986,GO:0001886	negative regulation of Notch signaling pathway|membrane|vasculature development|positive regulation of angiogenesis|integral component of membrane|Notch binding|venous blood vessel morphogenesis|cell differentiation|calcium ion binding|regulation of developmental process|protein binding|nucleus|endoplasmic reticulum|plasma membrane|mammary gland development|transcription, DNA-templated|regulation…	mmu04330,mmu04919,mmu05200,mmu05206,mmu05224,mmu05165,mmu01522	Notch signaling pathway|Thyroid hormone signaling pathway|Pathways in cancer|MicroRNAs in cancer|Breast cancer|Human papillomavirus infection|Endocrine resistance
Olfm4	8822.89	48.6723	17597.1	361.543	8.49802	2.35e-214	8.55e-213	Up	0.77383	0.827192	1.09076	244.422	210.067	189.641	GeneID:380924,Genbank:XM_006519174.3,MGI:MGI:2685142	olfactomedin 4	GO:0005615,GO:0005739,GO:0005886,GO:0007155,GO:0042581,GO:0042803,GO:0043124,GO:0045296,GO:0048471,GO:0050777,GO:0051260,GO:0005515,GO:1900026,GO:0005576	extracellular space|mitochondrion|plasma membrane|cell adhesion|specific granule|protein homodimerization activity|negative regulation of I-kappaB kinase/NF-kappaB signaling|cadherin binding|perinuclear region of cytoplasm|negative regulation of immune response|protein homooligomerization|protein binding|positive regulation of substrate adhesion-dependent cell spreading|extracellular region
Pik3cd	1891.12	3667.33	114.907	0.0313325	-4.9962	4.62e-274	3.05e-272	Down	31.8638	30.9218	30.848	0.655488	0.617709	0.552923	GeneID:18707,Genbank:XM_006538646.1,MGI:MGI:1098211	phosphatidylinositol 3-kinase catalytic delta polypeptide	GO:0006468,GO:0006935,GO:0006954,GO:0007166,GO:0010628,GO:0014065,GO:0042113,GO:0045087,GO:0016020,GO:0046854,GO:0016301,GO:0046934,GO:0048015,GO:0048872,GO:0050832,GO:0052742,GO:0000166,GO:0001782,GO:0002250,GO:0002376,GO:0005515,GO:0005524,GO:0005737,GO:0005886,GO:0005942,GO:0016303,GO:0016310,GO:0016477,GO:0016740,GO:0030154,GO:0030168,GO:0030335,GO:0060326,GO:0033031,GO:0035005,GO:0036092	protein phosphorylation|chemotaxis|inflammatory response|cell surface receptor signaling pathway|positive regulation of gene expression|phosphatidylinositol 3-kinase signaling|B cell activation|innate immune response|membrane|phosphatidylinositol phosphorylation|kinase activity|phosphatidylinositol-4,5-bisphosphate 3-kinase activity|phosphatidylinositol-mediated signaling|homeostasis of number of…	mmu00562,mmu04014,mmu04015,mmu04012,mmu04370,mmu04630,mmu04668,mmu04066,mmu04068,mmu04070,mmu04072,mmu04071,mmu04024,mmu04151,mmu04152,mmu04150,mmu04140,mmu04210,mmu04218,mmu04510,mmu04550,mmu04810,mmu04611,mmu04620,mmu04625,mmu04650,mmu04660,mmu04662,mmu04664,mmu04666,mmu04670,mmu04062,mmu04910,mmu04923,mmu04915,mmu04914,mmu04917,mmu04926,mmu04919,mmu04973,mmu04960,mmu04725,mmu04722,mmu04750,mmu…	Inositol phosphate metabolism|Ras signaling pathway|Rap1 signaling pathway|ErbB signaling pathway|VEGF signaling pathway|Jak-STAT signaling pathway|TNF signaling pathway|HIF-1 signaling pathway|FoxO signaling pathway|Phosphatidylinositol signaling system|Phospholipase D signaling pathway|Sphingolipid signaling pathway|cAMP signaling pathway|PI3K-Akt signaling pathway|AMPK signaling pathway|mTOR s…
Pik3r1	3721.06	5279.62	2162.5	0.409595	-1.28773	2.12e-32	9.27e-32	Down	26.4388	27.1328	27.0598	6.57476	8.08842	7.48631	GeneID:18708,Genbank:NM_001077495.2,MGI:MGI:97583	phosphatidylinositol 3-kinase, regulatory subunit, polypeptide 1 (p85 alpha)	GO:0005515,GO:0005516,GO:0005634,GO:0005737,GO:0005801,GO:0008134,GO:0005829,GO:0008286,GO:0005886,GO:0005911,GO:0008625,GO:0008630,GO:0030183,GO:0010459,GO:0030331,GO:0010628,GO:0030335,GO:0010656,GO:0030971,GO:0031625,GO:0032760,GO:0001678,GO:0043066,GO:0032868,GO:0001784,GO:0043125,GO:0032869,GO:0001934,GO:0043551,GO:0032991,GO:0001953,GO:0005102,GO:0043559,GO:0005158,GO:0043560,GO:0005159,GO:…	protein binding|calmodulin binding|nucleus|cytoplasm|cis-Golgi network|transcription factor binding|cytosol|insulin receptor signaling pathway|plasma membrane|cell-cell junction|extrinsic apoptotic signaling pathway via death domain receptors|intrinsic apoptotic signaling pathway in response to DNA damage|B cell differentiation|negative regulation of heart rate|estrogen receptor binding|positive …	mmu04014,mmu04015,mmu04012,mmu04370,mmu04630,mmu04668,mmu04066,mmu04068,mmu04070,mmu04072,mmu04071,mmu04024,mmu04151,mmu04152,mmu04150,mmu04140,mmu04210,mmu04218,mmu04510,mmu04550,mmu04810,mmu04611,mmu04620,mmu04625,mmu04650,mmu04660,mmu04662,mmu04664,mmu04666,mmu04670,mmu04062,mmu04910,mmu04923,mmu04915,mmu04914,mmu04917,mmu04926,mmu04919,mmu04973,mmu04960,mmu04725,mmu04722,mmu04750,mmu04360,mmu…	Ras signaling pathway|Rap1 signaling pathway|ErbB signaling pathway|VEGF signaling pathway|Jak-STAT signaling pathway|TNF signaling pathway|HIF-1 signaling pathway|FoxO signaling pathway|Phosphatidylinositol signaling system|Phospholipase D signaling pathway|Sphingolipid signaling pathway|cAMP signaling pathway|PI3K-Akt signaling pathway|AMPK signaling pathway|mTOR signaling pathway|Autophagy - a…
Pik3r2	1343.19	817.285	1869.1	2.28697	1.19344	3.24e-24	1.19e-23	Up	13.7303	14.0293	13.7512	18.8184	19.2062	20.9672	GeneID:18709,Genbank:XM_006509600.3,MGI:MGI:1098772	phosphatidylinositol 3-kinase, regulatory subunit, polypeptide 2 (p85 beta)	GO:0046982,GO:0034976,GO:0005634,GO:0051492,GO:0035014,GO:0005925,GO:1903076,GO:0036312,GO:0005942,GO:0007165,GO:0008134,GO:0008286,GO:0010506,GO:0043409,GO:0014065,GO:0043551,GO:0015031,GO:0045785,GO:0019903,GO:0045944,GO:0030833,GO:0001678,GO:0046854,GO:0030971,GO:0001784,GO:0046935,GO:0032869,GO:0005515	protein heterodimerization activity|response to endoplasmic reticulum stress|nucleus|regulation of stress fiber assembly|phosphatidylinositol 3-kinase regulator activity|focal adhesion|regulation of protein localization to plasma membrane|phosphatidylinositol 3-kinase regulatory subunit binding|phosphatidylinositol 3-kinase complex|signal transduction|transcription factor binding|insulin receptor…	mmu04014,mmu04015,mmu04012,mmu04370,mmu04630,mmu04668,mmu04066,mmu04068,mmu04070,mmu04072,mmu04071,mmu04024,mmu04151,mmu04152,mmu04150,mmu04140,mmu04210,mmu04218,mmu04510,mmu04550,mmu04810,mmu04611,mmu04620,mmu04625,mmu04650,mmu04660,mmu04662,mmu04664,mmu04666,mmu04670,mmu04062,mmu04910,mmu04923,mmu04915,mmu04914,mmu04917,mmu04926,mmu04919,mmu04973,mmu04960,mmu04725,mmu04722,mmu04750,mmu04360,mmu…	Ras signaling pathway|Rap1 signaling pathway|ErbB signaling pathway|VEGF signaling pathway|Jak-STAT signaling pathway|TNF signaling pathway|HIF-1 signaling pathway|FoxO signaling pathway|Phosphatidylinositol signaling system|Phospholipase D signaling pathway|Sphingolipid signaling pathway|cAMP signaling pathway|PI3K-Akt signaling pathway|AMPK signaling pathway|mTOR signaling pathway|Autophagy - a…
Prom1	987.918	73.2808	1902.55	25.9625	4.69836	6.3e-223	2.5e-221	Up	0.457502	0.432649	0.439118	8.31603	7.90816	8.65302	GeneID:19126,Genbank:XM_006503789.1,MGI:MGI:1100886	prominin 1	GO:0071914,GO:0045296,GO:0015485,GO:0005793,GO:0072112,GO:0045494,GO:0016020,GO:0005886,GO:0072139,GO:0016021,GO:0005887,GO:2000768,GO:0060042,GO:0005902,GO:0005903,GO:0016324,GO:0005929,GO:0060219,GO:0032420,GO:0009986,GO:0042622,GO:0001750,GO:0070062,GO:0042805,GO:0005615,GO:0042995,GO:0010842,GO:0005783	prominosome|cadherin binding|cholesterol binding|endoplasmic reticulum-Golgi intermediate compartment|glomerular visceral epithelial cell differentiation|photoreceptor cell maintenance|membrane|plasma membrane|glomerular parietal epithelial cell differentiation|integral component of membrane|integral component of plasma membrane|positive regulation of nephron tubule epithelial cell differentiatio…	mmu05202	Transcriptional misregulation in cancers
Prss32	2349.81	4.44827	4695.17	1055.5	10.0437	3.27e-231	1.43e-229	Up	0.177847	0.14173	0.279521	124.87	120.353	143.905	GeneID:69814,Genbank:NM_027220.2,MGI:MGI:1917064	protease, serine 32	GO:0006508,GO:0008236,GO:0016020,GO:0004252,GO:0005615,GO:0005886	proteolysis|serine-type peptidase activity|membrane|serine-type endopeptidase activity|extracellular space|plasma membrane
Ptk6	205.348	2.87998	407.815	141.603	7.14571	9e-30	3.73e-29	Up	0.0439089	0.0146346	0.0436421	2.88361	5.01053	4.77064	GeneID:20459,Genbank:NM_009184.2,MGI:MGI:99683	PTK6 protein tyrosine kinase 6	GO:0060575,GO:0030154,GO:0007260,GO:0004713,GO:0031234,GO:0010976,GO:0004715,GO:0061099,GO:0038083,GO:0016020,GO:0071300,GO:0042127,GO:0005102,GO:0005524,GO:0005634,GO:0016301,GO:0005654,GO:0042802,GO:0016310,GO:0005737,GO:0042995,GO:0016477,GO:0005829,GO:0045087,GO:0005886,GO:0000166,GO:0045926,GO:0016604,GO:0006468,GO:0001726,GO:0046777,GO:0016740,GO:0007169,GO:0004672	intestinal epithelial cell differentiation|cell differentiation|tyrosine phosphorylation of STAT protein|protein tyrosine kinase activity|extrinsic component of cytoplasmic side of plasma membrane|positive regulation of neuron projection development|non-membrane spanning protein tyrosine kinase activity|negative regulation of protein tyrosine kinase activity|peptidyl-tyrosine autophosphorylation|…
Reg1	68864	317.484	137411	432.811	8.75759	0	0	Up	29.2608	21.8406	28.0192	7078.84	7612.77	7259.97	GeneID:19692,Genbank:NM_009042.1,MGI:MGI:97895	regenerating islet-derived 1	GO:0051260,GO:0032991,GO:0005615,GO:0051289,GO:0042588,GO:0005829,GO:0055074,GO:0042802,GO:0006952,GO:0061844,GO:0008083,GO:0008284,GO:0008285,GO:0010628,GO:0042803,GO:0019902,GO:0070492,GO:0042834,GO:0019903,GO:1903861,GO:0043434,GO:0030246,GO:1904692,GO:0044278,GO:0030426,GO:0005102,GO:1904699,GO:0045178,GO:0032590,GO:0005576,GO:0048471,GO:0032809	protein homooligomerization|protein-containing complex|extracellular space|protein homotetramerization|zymogen granule|cytosol|calcium ion homeostasis|identical protein binding|defense response|antimicrobial humoral immune response mediated by antimicrobial peptide|growth factor activity|positive regulation of cell proliferation|negative regulation of cell proliferation|positive regulation of gen…
Reg2	5133.73	170.157	10097.3	59.3413	5.89096	1.35e-06	2.68e-06	Up	22.6757	14.3618	18.5293	1266.9	699.281	362.814	GeneID:19693,Genbank:NM_009043.1,MGI:MGI:97896	regenerating islet-derived 2	GO:0006952,GO:0008284,GO:0030246,GO:0042552,GO:0042834,GO:0043434,GO:0044278,GO:0061844,GO:0070492,GO:0001967,GO:0005576,GO:0005615	defense response|positive regulation of cell proliferation|carbohydrate binding|myelination|peptidoglycan binding|response to peptide hormone|cell wall disruption in other organism|antimicrobial humoral immune response mediated by antimicrobial peptide|oligosaccharide binding|suckling behavior|extracellular region|extracellular space
Reg3a	1518.17	17.5386	3018.8	172.123	7.4273	1.1e-58	7.48e-58	Up	1.42608	1.02343	1.3133	165.718	137.222	106.632	GeneID:19694,Genbank:NM_011259.1,MGI:MGI:109408	regenerating islet-derived 3 alpha	GO:0006952,GO:0006953,GO:0006954,GO:0008284,GO:0010838,GO:0030246,GO:0042834,GO:0043434,GO:0044278,GO:0045617,GO:0061844,GO:0005575,GO:0070492,GO:0005576,GO:0090303,GO:0005615	defense response|acute-phase response|inflammatory response|positive regulation of cell proliferation|positive regulation of keratinocyte proliferation|carbohydrate binding|peptidoglycan binding|response to peptide hormone|cell wall disruption in other organism|negative regulation of keratinocyte differentiation|antimicrobial humoral immune response mediated by antimicrobial peptide|cellular_comp…
Reg3b	109951	221.398	219680	992.239	9.95454	6.66e-17	2e-16	Up	17.1686	16.5087	19.6288	7547.05	9576.32	17524.4	GeneID:18489,Genbank:NM_011036.1,MGI:MGI:97478	regenerating islet-derived 3 beta	GO:0070492,GO:0043434,GO:0005615,GO:1903208,GO:0043524,GO:0005737,GO:0044278,GO:0006952,GO:0006953,GO:0006954,GO:0008284,GO:0045177,GO:0019838,GO:0050829,GO:0030246,GO:0050830,GO:0032991,GO:0051260,GO:0042588,GO:0001934,GO:0060548,GO:0042802,GO:0005576,GO:0061844,GO:0042834	oligosaccharide binding|response to peptide hormone|extracellular space|negative regulation of hydrogen peroxide-induced neuron death|negative regulation of neuron apoptotic process|cytoplasm|cell wall disruption in other organism|defense response|acute-phase response|inflammatory response|positive regulation of cell proliferation|apical part of cell|growth factor binding|defense response to Gram…
Reg3d	359.4	8.37658	710.424	84.8107	6.40617	1.06e-10	2.57e-10	Up	0.849531	0.33018	0.722284	48.5393	37.9092	16.9554	GeneID:30053,Genbank:NM_001161741.1,MGI:MGI:1353426	regenerating islet-derived 3 delta	GO:0006952,GO:0008150,GO:0008284,GO:0042834,GO:0043434,GO:0044278,GO:0061844,GO:0070492,GO:0003674,GO:0005575,GO:0005615	defense response|biological_process|positive regulation of cell proliferation|peptidoglycan binding|response to peptide hormone|cell wall disruption in other organism|antimicrobial humoral immune response mediated by antimicrobial peptide|oligosaccharide binding|molecular_function|cellular_component|extracellular space
Reg3g	32678	50.5061	65305.5	1293.02	10.3365	2.18e-25	8.21e-25	Up	4.17937	4.5014	4.71739	2711.94	3262.95	5387.9	GeneID:19695,Genbank:NM_011260.1,MGI:MGI:109406	regenerating islet-derived 3 gamma	GO:0061844,GO:0044278,GO:0005737,GO:0006952,GO:0006953,GO:0070492,GO:0006954,GO:0008284,GO:0010838,GO:0030141,GO:0045617,GO:0030246,GO:0050829,GO:0042834,GO:0050830,GO:0090303,GO:0002755,GO:0051715,GO:0043434,GO:0005576,GO:0044216,GO:0005615	antimicrobial humoral immune response mediated by antimicrobial peptide|cell wall disruption in other organism|cytoplasm|defense response|acute-phase response|oligosaccharide binding|inflammatory response|positive regulation of cell proliferation|positive regulation of keratinocyte proliferation|secretory granule|negative regulation of keratinocyte differentiation|carbohydrate binding|defense res…
Reg4	990.714	3.1415	1978.29	629.727	9.29858	4.12e-148	8.09e-147	Up	0.233305	0.234382	0.0467757	85.969	66.5597	76.4483	GeneID:67709,Genbank:XM_017319697.1,MGI:MGI:1914959	regenerating islet-derived family, member 4	GO:0008150,GO:0008201,GO:0030246,GO:2001065,GO:0005576,GO:0005615,GO:0005737	biological_process|heparin binding|carbohydrate binding|mannan binding|extracellular region|extracellular space|cytoplasm	mmu05226	Gastric cancer
Rnf43	543.789	71.1763	1016.4	14.2801	3.83593	1.07e-88	1.05e-87	Up	0.552039	0.6013	0.811156	5.81569	7.08411	6.32118	GeneID:207742,Genbank:NM_172448.3,MGI:MGI:2442609	ring finger protein 43	GO:0072089,GO:0005783,GO:0005886,GO:0005887,GO:0006511,GO:0016020,GO:0016021,GO:0016055,GO:0016567,GO:0016740,GO:0030178,GO:0004842,GO:0038018,GO:0005109,GO:0046872,GO:0005634	stem cell proliferation|endoplasmic reticulum|plasma membrane|integral component of plasma membrane|ubiquitin-dependent protein catabolic process|membrane|integral component of membrane|Wnt signaling pathway|protein ubiquitination|transferase activity|negative regulation of Wnt signaling pathway|ubiquitin-protein transferase activity|Wnt receptor catabolic process|frizzled binding|metal ion bindi…
S100a10	4287.64	1340.03	7235.25	5.39934	2.43278	1.19e-32	5.22e-32	Up	156.917	147.817	142.57	525.432	424.633	546.455	GeneID:20194,Genbank:XM_017319508.1,MGI:MGI:1339468	S100 calcium binding protein A10 (calpactin)	GO:0072659,GO:0005576,GO:1900026,GO:0005783,GO:0006900,GO:0019897,GO:0042803,GO:0043547,GO:0044325,GO:0045121,GO:0051099,GO:0051290,GO:0051496,GO:0001765,GO:0051894,GO:0005509,GO:0071229,GO:0005515	protein localization to plasma membrane|extracellular region|positive regulation of substrate adhesion-dependent cell spreading|endoplasmic reticulum|vesicle budding from membrane|extrinsic component of plasma membrane|protein homodimerization activity|positive regulation of GTPase activity|ion channel binding|membrane raft|positive regulation of binding|protein heterotetramerization|positive reg…
S100a13	473.593	682.547	264.64	0.387725	-1.36689	7.26e-22	2.51e-21	Down	55.5595	50.6627	56.2764	13.7317	11.123	15.961	GeneID:20196,Genbank:NM_009113.4,MGI:MGI:109581	S100 calcium binding protein A13	GO:0042803,GO:0005615,GO:0043123,GO:0046872,GO:0005634,GO:0005730,GO:0005737,GO:0005829,GO:0005886,GO:0048471,GO:0008270,GO:0050663,GO:0008284,GO:0050703,GO:0008289,GO:0050786,GO:0008360,GO:0005507,GO:0015031,GO:0005509,GO:0017134,GO:0005576	protein homodimerization activity|extracellular space|positive regulation of I-kappaB kinase/NF-kappaB signaling|metal ion binding|nucleus|nucleolus|cytoplasm|cytosol|plasma membrane|perinuclear region of cytoplasm|zinc ion binding|cytokine secretion|positive regulation of cell proliferation|interleukin-1 alpha secretion|lipid binding|RAGE receptor binding|regulation of cell shape|copper ion bind…
S100a14	47.3832	2.35628	92.4102	39.2187	5.29347	7.5e-22	2.59e-21	Up	0.0894503	0.0892865	0.134254	3.22792	2.11162	3.54678	GeneID:66166,Genbank:NM_001163525.2,MGI:MGI:1913416	S100 calcium binding protein A14	GO:0005886,GO:0006915,GO:0016604,GO:0030054,GO:0034142,GO:0042379,GO:0048471,GO:0071624,GO:0090026,GO:0005509,GO:0005737,GO:0005829	plasma membrane|apoptotic process|nuclear body|cell junction|toll-like receptor 4 signaling pathway|chemokine receptor binding|perinuclear region of cytoplasm|positive regulation of granulocyte chemotaxis|positive regulation of monocyte chemotaxis|calcium ion binding|cytoplasm|cytosol
S100a4	478.205	910.452	45.9574	0.0504775	-4.30821	1.28e-132	2.16e-131	Down	54.7556	58.2311	59.2181	1.27338	1.49989	2.17935	GeneID:20198,Genbank:NM_011311.2,MGI:MGI:1330282	S100 calcium binding protein A4	GO:0005515,GO:0005576,GO:0005634,GO:0042802,GO:0043005,GO:0043123,GO:0046872,GO:0046914,GO:0048306,GO:0048471,GO:0003779,GO:0050786,GO:0005509	protein binding|extracellular region|nucleus|identical protein binding|neuron projection|positive regulation of I-kappaB kinase/NF-kappaB signaling|metal ion binding|transition metal ion binding|calcium-dependent protein binding|perinuclear region of cytoplasm|actin binding|RAGE receptor binding|calcium ion binding
S100a7a	6.7969	12.3012	1.29265	0.105083	-3.25039	0.00141292	0.00228643	Down	0.181269	0.0697293	0.252801	0	0	0.0467746	GeneID:381493,Genbank:XM_006501631.3,MGI:MGI:2687194	S100 calcium binding protein A7A	GO:0006954,GO:0042056,GO:0042107,GO:0043621,GO:0046872,GO:0046914,GO:0005509,GO:0005515,GO:0005615	inflammatory response|chemoattractant activity|cytokine metabolic process|protein self-association|metal ion binding|transition metal ion binding|calcium ion binding|protein binding|extracellular space
S100a8	265.019	524.175	5.86324	0.0111857	-6.48221	3.25e-129	5.3e-128	Down	135.327	142.295	139.845	1.74446	0.237956	0.952928	GeneID:20201,Genbank:NM_013650.2,MGI:MGI:88244	S100 calcium binding protein A8 (calgranulin A)	GO:0045111,GO:0008017,GO:0002793,GO:0046872,GO:0008270,GO:0005509,GO:0050544,GO:0014002,GO:0005576,GO:0050727,GO:0005615,GO:0005737,GO:0005829,GO:0005856,GO:0016020,GO:0005886,GO:0050729,GO:0016209,GO:0006914,GO:0050786,GO:0018119,GO:0006915,GO:0070488,GO:0030593,GO:0006919,GO:0002376,GO:2001244,GO:0035662,GO:0006935,GO:0002523,GO:0045087,GO:0006954	intermediate filament cytoskeleton|microtubule binding|positive regulation of peptide secretion|metal ion binding|zinc ion binding|calcium ion binding|arachidonic acid binding|astrocyte development|extracellular region|regulation of inflammatory response|extracellular space|cytoplasm|cytosol|cytoskeleton|membrane|plasma membrane|positive regulation of inflammatory response|antioxidant activity|au…	mmu04657	IL-17 signaling pathway
S100a9	572.607	1134.21	11.0006	0.00969888	-6.68797	7.52e-215	2.75e-213	Down	127.048	129.632	129.928	0.589231	0.843746	1.17637	GeneID:20202,Genbank:NM_009114.3,MGI:MGI:1338947	S100 calcium binding protein A9 (calgranulin B)	GO:0005829,GO:0005856,GO:0005886,GO:0006417,GO:0006914,GO:0006915,GO:0006919,GO:0031532,GO:0006935,GO:0035606,GO:0006954,GO:0035662,GO:0008017,GO:0035821,GO:0045087,GO:0045113,GO:0046872,GO:0050544,GO:0050727,GO:0050729,GO:0002376,GO:0002523,GO:0002793,GO:0005509,GO:0005576,GO:0005615,GO:0005654,GO:0005737,GO:0008270,GO:0010976,GO:0014002,GO:0016020,GO:0016209,GO:0018119,GO:0030054,GO:0050786,GO:…	cytosol|cytoskeleton|plasma membrane|regulation of translation|autophagy|apoptotic process|activation of cysteine-type endopeptidase activity involved in apoptotic process|actin cytoskeleton reorganization|chemotaxis|peptidyl-cysteine S-trans-nitrosylation|inflammatory response|Toll-like receptor 4 binding|microtubule binding|modification of morphology or physiology of other organism|innate immun…	mmu04657	IL-17 signaling pathway
S100g	9571.17	34.0225	19108.3	561.638	9.1335	6.22e-270	3.86e-268	Up	5.44823	5.2587	5.761	1619.34	2023.37	1843.99	GeneID:12309,Genbank:NM_009789.2,MGI:MGI:104528	S100 calcium binding protein G	GO:0016324,GO:0046872,GO:0046914,GO:0005499,GO:0005509,GO:0016323	apical plasma membrane|metal ion binding|transition metal ion binding|vitamin D binding|calcium ion binding|basolateral plasma membrane	mmu04978	Mineral absorption
S100pbp	397.223	646.174	148.272	0.229461	-2.12368	8.37e-43	4.44e-42	Down	7.55974	6.95958	7.78571	1.19249	1.25489	1.13898	GeneID:74648,Genbank:XM_006503451.2,MGI:MGI:1921898	S100P binding protein	GO:0016607,GO:0048306,GO:0005634,GO:0005829,GO:0008150	nuclear speck|calcium-dependent protein binding|nucleus|cytosol|biological_process
Slc5a1	21179	74.5699	42283.5	567.031	9.14728	1.66e-166	3.92e-165	Up	0.887932	1.15091	1.2353	360.085	467.565	438.553	GeneID:20537,Genbank:NM_019810.4,MGI:MGI:107678	solute carrier family 5 (sodium/glucose cotransporter), member 1	GO:0022857,GO:0005412,GO:0031526,GO:0050892,GO:0005887,GO:0005903,GO:0005911,GO:0006811,GO:0006814,GO:0055085,GO:0008643,GO:1904659,GO:0015293,GO:0016020,GO:0016021,GO:0001656,GO:0016324,GO:0001951,GO:0005355	transmembrane transporter activity|glucose:sodium symporter activity|brush border membrane|intestinal absorption|integral component of plasma membrane|brush border|cell-cell junction|ion transport|sodium ion transport|transmembrane transport|carbohydrate transport|glucose transmembrane transport|symporter activity|membrane|integral component of membrane|metanephros development|apical plasma membr…	mmu04976,mmu04973,mmu04978	Bile secretion|Carbohydrate digestion and absorption|Mineral absorption
Slc5a11	986.987	88.7167	1885.26	21.2503	4.40941	2.44e-205	8.22e-204	Up	1.69576	1.91638	1.43934	24.1575	23.4787	23.9048	GeneID:233836,Genbank:XM_011241767.2,MGI:MGI:1919316	solute carrier family 5 (sodium/glucose cotransporter), member 11	GO:0006814,GO:0006915,GO:0008643,GO:0015293,GO:0016020,GO:0016021,GO:0022857,GO:0055085,GO:1904659,GO:0005412,GO:0005887,GO:0006811	sodium ion transport|apoptotic process|carbohydrate transport|symporter activity|membrane|integral component of membrane|transmembrane transporter activity|transmembrane transport|glucose transmembrane transport|glucose:sodium symporter activity|integral component of plasma membrane|ion transport
Slc5a12	124.205	0.261365	248.15	949.438	9.89093	2.14e-07	4.45e-07	Up	0	0	0.00709585	2.59401	1.03389	0.622848	GeneID:241612,Genbank:NM_001177624.1,MGI:MGI:2138890	solute carrier family 5 (sodium/glucose cotransporter), member 12	GO:0015129,GO:0015293,GO:0015355,GO:0016020,GO:0016021,GO:0022857,GO:0055085,GO:0005886,GO:0006811,GO:0006814	lactate transmembrane transporter activity|symporter activity|secondary active monocarboxylate transmembrane transporter activity|membrane|integral component of membrane|transmembrane transporter activity|transmembrane transport|plasma membrane|ion transport|sodium ion transport
Slc5a3	233.937	332.375	135.499	0.407669	-1.29453	6.81e-14	1.86e-13	Down	1.68775	1.67496	1.64775	0.399563	0.573147	0.508359	GeneID:53881,Genbank:NM_017391.3,MGI:MGI:1858226	solute carrier family 5 (inositol transporters), member 3	GO:0006811,GO:0006814,GO:0007422,GO:0015293,GO:0015798,GO:0016020,GO:0016021,GO:0022857,GO:0043576,GO:0055085,GO:0005887,GO:0006020	ion transport|sodium ion transport|peripheral nervous system development|symporter activity|myo-inositol transport|membrane|integral component of membrane|transmembrane transporter activity|regulation of respiratory gaseous exchange|transmembrane transport|integral component of plasma membrane|inositol metabolic process
Slc5a4a	348.852	2.61954	695.084	265.346	8.05173	1.28e-54	8.11e-54	Up	0.132688	0	0.0524665	12.091	15.7769	9.97673	GeneID:64452,Genbank:NM_133184.2,MGI:MGI:1927848	solute carrier family 5, member 4a	GO:0006814,GO:0015078,GO:0016020,GO:0016021,GO:0022857,GO:0055085,GO:1902600,GO:1904659,GO:0005412,GO:0005886,GO:0005887	sodium ion transport|proton transmembrane transporter activity|membrane|integral component of membrane|transmembrane transporter activity|transmembrane transport|proton transmembrane transport|glucose transmembrane transport|glucose:sodium symporter activity|plasma membrane|integral component of plasma membrane
Slc5a4b	182.822	0.261416	365.383	1397.71	10.4488	1.33e-110	1.72e-109	Up	0	0	0	6.4833	5.07278	5.18205	GeneID:64454,Genbank:XM_011243522.1,MGI:MGI:1890478	solute carrier family 5 (neutral amino acid transporters, system A), member 4b	GO:0006814,GO:0008643,GO:0016021,GO:1904659,GO:0005402,GO:0005412,GO:0005887	sodium ion transport|carbohydrate transport|integral component of membrane|glucose transmembrane transport|carbohydrate:cation symporter activity|glucose:sodium symporter activity|integral component of plasma membrane
Slc5a7	9.00396	0	18.0079	Inf	Inf	3.04e-08	6.59e-08	Up	0	0	0	0.165487	0.12141	0.066503	GeneID:63993,Genbank:XM_006524775.2,MGI:MGI:1927126	solute carrier family 5 (choline transporter), member 7	GO:0007271,GO:0007274,GO:0008021,GO:0008292,GO:0030054,GO:0030424,GO:0015220,GO:0030425,GO:0031594,GO:0033265,GO:0042136,GO:0043025,GO:0005307,GO:0005515,GO:0005769,GO:0005886,GO:0005887,GO:0006811,GO:0006814,GO:0015293,GO:0015871,GO:0016020,GO:0016021,GO:0043204,GO:0016324,GO:0044853,GO:0022857,GO:0045202,GO:0045334,GO:0055085	synaptic transmission, cholinergic|neuromuscular synaptic transmission|synaptic vesicle|acetylcholine biosynthetic process|cell junction|axon|choline transmembrane transporter activity|dendrite|neuromuscular junction|choline binding|neurotransmitter biosynthetic process|neuronal cell body|choline:sodium symporter activity|protein binding|early endosome|plasma membrane|integral component of plasma…	mmu04725,mmu05231	Cholinergic synapse|Choline metabolism in cancer
Slc5a8	6.88113	0.261416	13.5009	51.645	5.69056	3.47e-06	6.72e-06	Up	0	0.00760489	0	0.0780817	0.100792	0.086347	GeneID:216225,Genbank:NM_145423.2,MGI:MGI:2384916	solute carrier family 5 (iodide transporter), member 8	GO:0031526,GO:0006814,GO:0035725,GO:0006915,GO:0055085,GO:0015129,GO:0015293,GO:0015552,GO:0015636,GO:0015718,GO:0140161,GO:0015730,GO:1905039,GO:0015913,GO:0016020,GO:0016021,GO:0005343,GO:0016324,GO:0005886,GO:0022857,GO:0006811	brush border membrane|sodium ion transport|sodium ion transmembrane transport|apoptotic process|transmembrane transport|lactate transmembrane transporter activity|symporter activity|propionate transmembrane transporter activity|short-chain fatty acid transmembrane transporter activity|monocarboxylic acid transport|monocarboxylate:sodium symporter activity|propanoate transport|carboxylic acid tran…
Slc5a9	309.193	1.04741	617.339	589.398	9.2031	1.49e-155	3.22e-154	Up	0.0094062	0	0.00940922	3.97816	4.66211	4.44352	GeneID:230612,Genbank:XM_006503000.2,MGI:MGI:2140201	solute carrier family 5 (sodium/glucose cotransporter), member 9	GO:0006814,GO:0016020,GO:0016021,GO:0022857,GO:0055085,GO:1904659,GO:0005412,GO:0005887,GO:0006811	sodium ion transport|membrane|integral component of membrane|transmembrane transporter activity|transmembrane transport|glucose transmembrane transport|glucose:sodium symporter activity|integral component of plasma membrane|ion transport
Slc6a1	6.61877	12.8242	0.413287	0.032227	-4.95559	0.000101686	0.000179395	Down	0.193624	0.180613	0.191648	0.0128005	0	0	GeneID:232333,Genbank:NM_178703.4,MGI:MGI:95627	solute carrier family 6 (neurotransmitter transporter, GABA), member 1	GO:0051260,GO:0015293,GO:0005332,GO:0051939,GO:0015812,GO:0005886,GO:0016020,GO:0005887,GO:0006810,GO:0006836,GO:0007268,GO:0016021,GO:0007612,GO:0030424,GO:0009636,GO:0032229,GO:0009986,GO:0043005,GO:0010033,GO:0005215,GO:0014054,GO:0005328,GO:0046872,GO:0014074	protein homooligomerization|symporter activity|gamma-aminobutyric acid:sodium symporter activity|gamma-aminobutyric acid import|gamma-aminobutyric acid transport|plasma membrane|membrane|integral component of plasma membrane|transport|neurotransmitter transport|chemical synaptic transmission|integral component of membrane|learning|axon|response to toxic substance|negative regulation of synaptic t…	mmu04727	GABAergic synapse
Smoc2	9418.89	17288.7	1549.08	0.0896008	-3.48034	4.39e-204	1.47e-202	Down	325.111	325.362	333.122	22.1665	17.0591	16.841	GeneID:64074,Genbank:XM_006524777.3,MGI:MGI:1929881	SPARC related modular calcium binding 2	GO:0005578,GO:0005604,GO:0005614,GO:0007165,GO:0008201,GO:0010811,GO:0030198,GO:0046872,GO:0005509,GO:0005539,GO:0005576	proteinaceous extracellular matrix|basement membrane|interstitial matrix|signal transduction|heparin binding|positive regulation of cell-substrate adhesion|extracellular matrix organization|metal ion binding|calcium ion binding|glycosaminoglycan binding|extracellular region
Sox9	169.511	19.6304	319.392	16.2703	4.02417	1.65e-25	6.24e-25	Up	0.340269	0.431929	0.176071	4.02123	2.94778	2.75741	GeneID:20682,Genbank:NM_011448.4,MGI:MGI:98371	SRY (sex determining region Y)-box 9	GO:0045732,GO:0045892,GO:0001502,GO:0045893,GO:0001503,GO:0001658,GO:0001708,GO:0060018,GO:0045944,GO:0001837,GO:0060041,GO:0001894,GO:0060174,GO:0001934,GO:0060221,GO:0003682,GO:0060350,GO:0003700,GO:0001942,GO:0060441,GO:0002053,GO:0065003,GO:0060487,GO:0003705,GO:0070168,GO:0060512,GO:0070371,GO:0060517,GO:0004672,GO:0070384,GO:0007173,GO:0005515,GO:0071260,GO:0007219,GO:0005634,GO:0071300,GO:…	positive regulation of protein catabolic process|negative regulation of transcription, DNA-templated|cartilage condensation|positive regulation of transcription, DNA-templated|ossification|branching involved in ureteric bud morphogenesis|cell fate specification|astrocyte fate commitment|positive regulation of transcription by RNA polymerase II|epithelial to mesenchymal transition|retina developme…	mmu04024	cAMP signaling pathway
Spp1	88.0066	19.6273	156.386	7.96779	2.99418	1.66e-05	3.09e-05	Up	0.372233	0.519702	0.470665	3.62047	1.83089	1.96929	GeneID:20750,Genbank:NM_001204201.1,MGI:MGI:98389	secreted phosphoprotein 1	GO:0048471,GO:0031214,GO:0005125,GO:0048545,GO:0031982,GO:0005576,GO:0050840,GO:0033280,GO:0005615,GO:0005737,GO:0005794,GO:0006710,GO:0042995,GO:0007155,GO:0071394,GO:0043066,GO:0071498,GO:0045177,GO:0010033,GO:1990830,GO:0045780,GO:0010811,GO:0001503,GO:2000866,GO:0030593,GO:0001649,GO:0045893	perinuclear region of cytoplasm|biomineral tissue development|cytokine activity|response to steroid hormone|vesicle|extracellular region|extracellular matrix binding|response to vitamin D|extracellular space|cytoplasm|Golgi apparatus|androgen catabolic process|cell projection|cell adhesion|cellular response to testosterone stimulus|negative regulation of apoptotic process|cellular response to flu…	mmu04371,mmu04151,mmu04512,mmu04510,mmu04620,mmu05165	Apelin signaling pathway|PI3K-Akt signaling pathway|ECM-receptor interaction|Focal adhesion|Toll-like receptor signaling pathway|Human papillomavirus infection
Tbk1	1808.69	1068.85	2548.53	2.38438	1.25361	4.75e-28	1.9e-27	Up	15.2047	15.6314	14.8082	23.0741	26.2168	26.4172	GeneID:56480,Genbank:NM_019786.4,MGI:MGI:1929658	TANK-binding kinase 1	GO:0051607,GO:0032728,GO:0016239,GO:0003676,GO:1904417,GO:0042802,GO:0016301,GO:0004672,GO:0016310,GO:0004674,GO:0044565,GO:0005515,GO:0005524,GO:0016740,GO:0005654,GO:0045087,GO:0018105,GO:0005737,GO:0045359,GO:0045944,GO:0006468,GO:0000166,GO:0050830,GO:0018107,GO:0010629,GO:0002218,GO:0051219,GO:0032727,GO:0016235,GO:0002376	defense response to virus|positive regulation of interferon-beta production|positive regulation of macroautophagy|nucleic acid binding|positive regulation of xenophagy|identical protein binding|kinase activity|protein kinase activity|phosphorylation|protein serine/threonine kinase activity|dendritic cell proliferation|protein binding|ATP binding|transferase activity|nucleoplasm|innate immune resp…	mmu04014,mmu04137,mmu04620,mmu04621,mmu04622,mmu04623,mmu04657,mmu05162,mmu05164,mmu05161,mmu05160,mmu05168,mmu05167,mmu05169,mmu05165	Ras signaling pathway|Mitophagy - animal|Toll-like receptor signaling pathway|NOD-like receptor signaling pathway|RIG-I-like receptor signaling pathway|Cytosolic DNA-sensing pathway|IL-17 signaling pathway|Measles|Influenza A|Hepatitis B|Hepatitis C|Herpes simplex infection|Kaposi's sarcoma-associated herpesvirus infection|Epstein-Barr virus infection|Human papillomavirus infection
Spdef	192.664	0.522781	384.805	736.072	9.5237	1.09e-47	6.29e-47	Up	0	0.0134804	0.0133356	3.04195	2.85665	4.32089	GeneID:30051,Genbank:XM_017317499.1,MGI:MGI:1353422	SAM pointed domain containing ets transcription factor	GO:0045944,GO:0000981,GO:0003677,GO:0003700,GO:0005634,GO:0006351,GO:0006355,GO:0060480,GO:0006357,GO:0060576,GO:0010454,GO:0010455,GO:0030154,GO:0000122,GO:0043065,GO:0043565	positive regulation of transcription by RNA polymerase II|RNA polymerase II transcription factor activity, sequence-specific DNA binding|DNA binding|DNA binding transcription factor activity|nucleus|transcription, DNA-templated|regulation of transcription, DNA-templated|lung goblet cell differentiation|regulation of transcription by RNA polymerase II|intestinal epithelial cell development|negativ…
Tcf7	502.379	893.012	111.746	0.125134	-2.99846	2.22e-83	2.07e-82	Down	18.1199	16.4573	17.4347	1.73258	1.23602	1.07286	GeneID:21414,Genbank:NM_001313981.1,MGI:MGI:98507	transcription factor 7, T cell specific	GO:0048619,GO:0021915,GO:0003677,GO:0060070,GO:0030538,GO:0003700,GO:0033153,GO:0005634,GO:0005667,GO:0005719,GO:0006351,GO:0006355,GO:0042127,GO:0043565,GO:0006357,GO:0044212,GO:0044336,GO:0008013,GO:0000122,GO:0046632,GO:0016055,GO:0001047,GO:0048557,GO:0001227	embryonic hindgut morphogenesis|neural tube development|DNA binding|canonical Wnt signaling pathway|embryonic genitalia morphogenesis|DNA binding transcription factor activity|T cell receptor V(D)J recombination|nucleus|transcription factor complex|nuclear euchromatin|transcription, DNA-templated|regulation of transcription, DNA-templated|regulation of cell proliferation|sequence-specific DNA bin…	mmu04310,mmu04390,mmu04520,mmu04916,mmu05200,mmu05210,mmu05225,mmu05226,mmu05216,mmu05221,mmu05217,mmu05215,mmu05213,mmu05224,mmu05412,mmu04934,mmu05165	Wnt signaling pathway|Hippo signaling pathway|Adherens junction|Melanogenesis|Pathways in cancer|Colorectal cancer|Hepatocellular carcinoma|Gastric cancer|Thyroid cancer|Acute myeloid leukemia|Basal cell carcinoma|Prostate cancer|Endometrial cancer|Breast cancer|Arrhythmogenic right ventricular cardiomyopathy (ARVC)|Cushing's syndrome|Human papillomavirus infection
Tcf7l1	262.379	489.415	35.3427	0.0722142	-3.79157	2.06e-79	1.83e-78	Down	8.00413	7.67176	7.84574	0.368552	0.476977	0.318413	GeneID:21415,Genbank:NM_009332.3,MGI:MGI:1202876	transcription factor 7 like 1 (T cell specific, HMG box)	GO:0045892,GO:0008013,GO:0003700,GO:0045944,GO:0008595,GO:0048319,GO:0016055,GO:0005515,GO:0048699,GO:0005634,GO:0005654,GO:0005667,GO:0005829,GO:0006351,GO:0048863,GO:0022008,GO:0006355,GO:0060070,GO:0035019,GO:2000036,GO:0043565,GO:0006357,GO:0003677,GO:0043588,GO:0003682,GO:0044212	negative regulation of transcription, DNA-templated|beta-catenin binding|DNA binding transcription factor activity|positive regulation of transcription by RNA polymerase II|anterior/posterior axis specification, embryo|axial mesoderm morphogenesis|Wnt signaling pathway|protein binding|generation of neurons|nucleus|nucleoplasm|transcription factor complex|cytosol|transcription, DNA-templated|stem …	mmu04310,mmu04390,mmu04520,mmu04916,mmu05200,mmu05210,mmu05225,mmu05226,mmu05216,mmu05221,mmu05217,mmu05215,mmu05213,mmu05224,mmu05412,mmu04934,mmu05165	Wnt signaling pathway|Hippo signaling pathway|Adherens junction|Melanogenesis|Pathways in cancer|Colorectal cancer|Hepatocellular carcinoma|Gastric cancer|Thyroid cancer|Acute myeloid leukemia|Basal cell carcinoma|Prostate cancer|Endometrial cancer|Breast cancer|Arrhythmogenic right ventricular cardiomyopathy (ARVC)|Cushing's syndrome|Human papillomavirus infection
Ticam1	1381.41	410.108	2352.71	5.73681	2.52025	6.06e-94	6.42e-93	Up	8.48884	8.42476	7.79973	27.9351	31.7153	29.8799	GeneID:106759,Genbank:NM_174989.4,MGI:MGI:2147032	toll-like receptor adaptor molecule 1	GO:0010628,GO:0019901,GO:0030890,GO:0031398,GO:0031410,GO:0031663,GO:0032092,GO:0043330,GO:0032481,GO:0032496,GO:0043496,GO:0045080,GO:0045087,GO:0045359,GO:0045429,GO:0050871,GO:0051092,GO:0002281,GO:0002376,GO:0002756,GO:0004871,GO:0005515,GO:0006915,GO:0006954,GO:0010508,GO:0032755,GO:0032760,GO:0032816,GO:0035666,GO:0043123,GO:0051607,GO:0071222,GO:0097190,GO:0097342,GO:0140052,GO:1900017	positive regulation of gene expression|protein kinase binding|positive regulation of B cell proliferation|positive regulation of protein ubiquitination|cytoplasmic vesicle|lipopolysaccharide-mediated signaling pathway|positive regulation of protein binding|response to exogenous dsRNA|positive regulation of type I interferon production|response to lipopolysaccharide|regulation of protein homodimer…	mmu04064,mmu04217,mmu04620,mmu04621,mmu05133,mmu05164,mmu05161,mmu05160,mmu05168,mmu05167,mmu05165,mmu05142	NF-kappa B signaling pathway|Necroptosis|Toll-like receptor signaling pathway|NOD-like receptor signaling pathway|Pertussis|Influenza A|Hepatitis B|Hepatitis C|Herpes simplex infection|Kaposi's sarcoma-associated herpesvirus infection|Human papillomavirus infection|Chagas disease (American trypanosomiasis)
Tlr1	578.903	903.99	253.817	0.280774	-1.83252	1.09e-39	5.46e-39	Down	13.0611	11.5814	12.644	2.22141	2.57721	2.45969	GeneID:21897,Genbank:NM_001276445.1,MGI:MGI:1341295	toll-like receptor 1	GO:0005886,GO:0005887,GO:0006952,GO:0006954,GO:0007165,GO:0007250,GO:0016020,GO:0042535,GO:0016021,GO:0042742,GO:0031410,GO:0045087,GO:0032493,GO:0045121,GO:0045335,GO:0045410,GO:0046982,GO:0050707,GO:0071221,GO:0071723,GO:0001774,GO:0001775,GO:0002224,GO:0002376,GO:0002755,GO:0004888,GO:0005794,GO:0034130,GO:0034137,GO:0035354,GO:0035663,GO:0042116,GO:0042495,GO:0071727,GO:0042497,GO:2000484	plasma membrane|integral component of plasma membrane|defense response|inflammatory response|signal transduction|activation of NF-kappaB-inducing kinase activity|membrane|positive regulation of tumor necrosis factor biosynthetic process|integral component of membrane|defense response to bacterium|cytoplasmic vesicle|innate immune response|response to bacterial lipoprotein|membrane raft|phagocytic…	mmu04620,mmu05152	Toll-like receptor signaling pathway|Tuberculosis
Tlr2	403.203	730.718	75.6879	0.10358	-3.27118	1.41e-84	1.34e-83	Down	14.7104	14.9022	13.3431	1.06926	1.09912	0.77573	GeneID:24088,Genbank:XM_006501460.3,MGI:MGI:1346060	toll-like receptor 2	GO:1901224,GO:1904417,GO:1904469,GO:0002687,GO:2000484,GO:0002730,GO:0002752,GO:0002755,GO:0005515,GO:0005737,GO:0005794,GO:0014005,GO:0005886,GO:0016020,GO:0016021,GO:0006691,GO:0030177,GO:0030837,GO:0031226,GO:0032741,GO:0031410,GO:0032755,GO:0032289,GO:0032493,GO:0032757,GO:0032760,GO:0001530,GO:0042834,GO:0034123,GO:0001774,GO:0042892,GO:0034134,GO:0001775,GO:0042995,GO:0035325,GO:0002224,GO:…	positive regulation of NIK/NF-kappaB signaling|positive regulation of xenophagy|positive regulation of tumor necrosis factor secretion|positive regulation of leukocyte migration|positive regulation of interleukin-8 secretion|regulation of dendritic cell cytokine production|cell surface pattern recognition receptor signaling pathway|MyD88-dependent toll-like receptor signaling pathway|protein bind…	mmu04151,mmu04145,mmu04620,mmu05205,mmu05323,mmu05321,mmu05134,mmu05152,mmu05162,mmu05161,mmu05168,mmu05146,mmu05144,mmu05145,mmu05140,mmu05142	PI3K-Akt signaling pathway|Phagosome|Toll-like receptor signaling pathway|Proteoglycans in cancer|Rheumatoid arthritis|Inflammatiory bowel disease (IBD)|Legionellosis|Tuberculosis|Measles|Hepatitis B|Herpes simplex infection|Amoebiasis|Malaria|Toxoplasmosis|Leishmaniasis|Chagas disease (American trypanosomiasis)
Tlr3	1249.86	828.557	1671.16	2.01695	1.01218	8.43e-18	2.6e-17	Up	6.3108	6.291	6.6559	8.97394	10.1516	8.08836	GeneID:142980,Genbank:NM_126166.4,MGI:MGI:2156367	toll-like receptor 3	GO:0003723,GO:0003725,GO:0004888,GO:0005515,GO:0005622,GO:0005737,GO:0032722,GO:0005768,GO:0032728,GO:0005783,GO:0032735,GO:0005887,GO:0032755,GO:0032757,GO:0043331,GO:0032760,GO:0045078,GO:0034123,GO:0045080,GO:0045087,GO:0045356,GO:0045359,GO:0001774,GO:1901224,GO:0001819,GO:0045766,GO:0001934,GO:0045944,GO:0002224,GO:0002282,GO:0002376,GO:0002730,GO:0002756,GO:0006952,GO:0006954,GO:0007165,GO:…	RNA binding|double-stranded RNA binding|transmembrane signaling receptor activity|protein binding|intracellular|cytoplasm|positive regulation of chemokine production|endosome|positive regulation of interferon-beta production|endoplasmic reticulum|positive regulation of interleukin-12 production|integral component of plasma membrane|positive regulation of interleukin-6 production|positive regulati…	mmu04217,mmu04620,mmu05164,mmu05161,mmu05160,mmu05168,mmu05167,mmu05165	Necroptosis|Toll-like receptor signaling pathway|Influenza A|Hepatitis B|Hepatitis C|Herpes simplex infection|Kaposi's sarcoma-associated herpesvirus infection|Human papillomavirus infection
Tlr4	1214.4	2372.59	56.2145	0.0236934	-5.39937	1.19e-258	6.5e-257	Down	13.3988	13.8474	14.0966	0.177882	0.255661	0.278955	GeneID:21898,Genbank:NM_021297.3,MGI:MGI:96824	toll-like receptor 4	GO:0050718,GO:0050727,GO:0050729,GO:0002322,GO:0050731,GO:0002376,GO:0050829,GO:0002537,GO:0002730,GO:0071222,GO:0050965,GO:0002755,GO:0050966,GO:0002758,GO:0051091,GO:0004888,GO:0071223,GO:0007250,GO:0005102,GO:0140052,GO:0007252,GO:0005515,GO:1900017,GO:0005622,GO:1900227,GO:0009617,GO:1901224,GO:0009897,GO:1903223,GO:0009986,GO:1903428,GO:0010572,GO:0032496,GO:0010628,GO:0032497,GO:0032609,GO:…	positive regulation of interleukin-1 beta secretion|regulation of inflammatory response|positive regulation of inflammatory response|B cell proliferation involved in immune response|positive regulation of peptidyl-tyrosine phosphorylation|immune system process|defense response to Gram-negative bacterium|nitric oxide production involved in inflammatory response|regulation of dendritic cell cytokin…	mmu04064,mmu04066,mmu04151,mmu04145,mmu04217,mmu04620,mmu04621,mmu05205,mmu05323,mmu05321,mmu05132,mmu05133,mmu05134,mmu05152,mmu05162,mmu05164,mmu05161,mmu05146,mmu05144,mmu05145,mmu05140,mmu05142	NF-kappa B signaling pathway|HIF-1 signaling pathway|PI3K-Akt signaling pathway|Phagosome|Necroptosis|Toll-like receptor signaling pathway|NOD-like receptor signaling pathway|Proteoglycans in cancer|Rheumatoid arthritis|Inflammatiory bowel disease (IBD)|Salmonella infection|Pertussis|Legionellosis|Tuberculosis|Measles|Influenza A|Hepatitis B|Amoebiasis|Malaria|Toxoplasmosis|Leishmaniasis|Chagas d…
Tlr5	56.5071	108.353	4.66151	0.0430216	-4.5388	5.24e-29	2.14e-28	Down	0.840002	0.798428	0.839991	0.0140257	0.0283301	0.0349728	GeneID:53791,Genbank:XM_017321698.1,MGI:MGI:1858171	toll-like receptor 5	GO:0050707,GO:0004888,GO:0005149,GO:0005515,GO:0006954,GO:0007165,GO:0016020,GO:0016021,GO:0032757,GO:0034123,GO:0034146,GO:0042742,GO:0001819,GO:0045087,GO:0002376,GO:0045429,GO:0002755	regulation of cytokine secretion|transmembrane signaling receptor activity|interleukin-1 receptor binding|protein binding|inflammatory response|signal transduction|membrane|integral component of membrane|positive regulation of interleukin-8 production|positive regulation of toll-like receptor signaling pathway|toll-like receptor 5 signaling pathway|defense response to bacterium|positive regulatio…	mmu04620,mmu05321,mmu05132,mmu05134	Toll-like receptor signaling pathway|Inflammatiory bowel disease (IBD)|Salmonella infection|Legionellosis
Tlr6	160.725	297.026	24.4233	0.082226	-3.60426	5.47e-53	3.4e-52	Down	3.40363	3.51652	3.59977	0.180647	0.274604	0.170705	GeneID:21899,Genbank:XM_006503858.3,MGI:MGI:1341296	toll-like receptor 6	GO:0005794,GO:0005886,GO:0005887,GO:0006954,GO:0007165,GO:0010628,GO:0042498,GO:0016020,GO:0042742,GO:0016021,GO:0042802,GO:0031410,GO:0043032,GO:0043123,GO:0043235,GO:0043507,GO:0071723,GO:0045084,GO:0045087,GO:0045121,GO:0071726,GO:0140052,GO:1900017,GO:0001774,GO:1900227,GO:0001775,GO:1903223,GO:0002224,GO:1903428,GO:0002376,GO:0002755,GO:0004888,GO:0005102,GO:0005622,GO:0032493,GO:0034136,GO:…	Golgi apparatus|plasma membrane|integral component of plasma membrane|inflammatory response|signal transduction|positive regulation of gene expression|diacyl lipopeptide binding|membrane|defense response to bacterium|integral component of membrane|identical protein binding|cytoplasmic vesicle|positive regulation of macrophage activation|positive regulation of I-kappaB kinase/NF-kappaB signaling|r…	mmu04145,mmu04620,mmu05152,mmu05142	Phagosome|Toll-like receptor signaling pathway|Tuberculosis|Chagas disease (American trypanosomiasis)
Tlr7	1206.2	2365.24	47.164	0.0199404	-5.64816	3.23e-269	1.97e-267	Down	26.3055	27.1679	27.1112	0.397489	0.393064	0.367102	GeneID:170743,Genbank:NM_133211.4,MGI:MGI:2176882	toll-like receptor 7	GO:0005515,GO:0005737,GO:0005764,GO:0005768,GO:0005783,GO:0005886,GO:0006954,GO:0035197,GO:0006955,GO:0043235,GO:0007165,GO:0045078,GO:0007252,GO:0045087,GO:0045356,GO:0045359,GO:0045416,GO:0051607,GO:0001774,GO:0001932,GO:0002224,GO:0002376,GO:0002755,GO:0003725,GO:0003727,GO:0004888,GO:0008144,GO:0016020,GO:0016021,GO:0031410,GO:0032009,GO:0032722,GO:0032755,GO:0032757,GO:1901224,GO:0034154	protein binding|cytoplasm|lysosome|endosome|endoplasmic reticulum|plasma membrane|inflammatory response|siRNA binding|immune response|receptor complex|signal transduction|positive regulation of interferon-gamma biosynthetic process|I-kappaB phosphorylation|innate immune response|positive regulation of interferon-alpha biosynthetic process|positive regulation of interferon-beta biosynthetic proces…	mmu04620,mmu05162,mmu05164	Toll-like receptor signaling pathway|Measles|Influenza A
Tlr8	806.387	1586.24	26.5317	0.0167262	-5.90175	2.61e-235	1.16e-233	Down	13.2356	12.7647	13.2376	0.133165	0.20096	0.133973	GeneID:170744,Genbank:NM_001313761.1,MGI:MGI:2176887	toll-like receptor 8	GO:0045356,GO:0009897,GO:0002224,GO:0045359,GO:0016020,GO:0002376,GO:0045416,GO:0016021,GO:0002755,GO:0050707,GO:0003677,GO:0003725,GO:0003727,GO:0005515,GO:0034158,GO:0005887,GO:0050718,GO:0038023,GO:0006954,GO:0051607,GO:0042802,GO:0007165,GO:2000778,GO:0045078,GO:0007249,GO:0001774,GO:2001183,GO:0045087,GO:0008144,GO:0001932,GO:0045089,GO:0009615	positive regulation of interferon-alpha biosynthetic process|external side of plasma membrane|toll-like receptor signaling pathway|positive regulation of interferon-beta biosynthetic process|membrane|immune system process|positive regulation of interleukin-8 biosynthetic process|integral component of membrane|MyD88-dependent toll-like receptor signaling pathway|regulation of cytokine secretion|DN…	mmu04620	Toll-like receptor signaling pathway
Tlr9	292.988	543.038	42.9373	0.0790688	-3.66075	1.33e-81	1.21e-80	Down	10.8503	10.1396	11.4024	0.428511	0.772768	0.405483	GeneID:81897,Genbank:NM_031178.2,MGI:MGI:1932389	toll-like receptor 9	GO:0002639,GO:0002730,GO:0002755,GO:0004888,GO:0005149,GO:0005515,GO:0007249,GO:0005578,GO:0007252,GO:0005615,GO:0007409,GO:0005737,GO:0009615,GO:0010508,GO:0010628,GO:0016020,GO:0032725,GO:0016021,GO:0032728,GO:0016323,GO:0032733,GO:0016324,GO:0032735,GO:0032741,GO:0032755,GO:0001774,GO:0045078,GO:0032757,GO:0001816,GO:0045087,GO:0032760,GO:0001932,GO:0045322,GO:0034122,GO:0002218,GO:0045335,GO:…	positive regulation of immunoglobulin production|regulation of dendritic cell cytokine production|MyD88-dependent toll-like receptor signaling pathway|transmembrane signaling receptor activity|interleukin-1 receptor binding|protein binding|I-kappaB kinase/NF-kappaB signaling|proteinaceous extracellular matrix|I-kappaB phosphorylation|extracellular space|axonogenesis|cytoplasm|response to virus|po…	mmu04620,mmu05152,mmu05162,mmu05168,mmu05144,mmu05142,mmu05143	Toll-like receptor signaling pathway|Tuberculosis|Measles|Herpes simplex infection|Malaria|Chagas disease (American trypanosomiasis)|African trypanosomiasis
Vil1	29962.1	79.3017	59844.9	754.648	9.55966	0	0	Up	1.41934	1.02395	1.45268	601.95	646.655	661.94	GeneID:22349,Genbank:NM_009509.2,MGI:MGI:98930	villin 1	GO:0005902,GO:0005903,GO:0006915,GO:0007010,GO:0007173,GO:0032432,GO:0008360,GO:0032433,GO:0009617,GO:0032532,GO:0010634,GO:0035727,GO:0035729,GO:0040018,GO:0042802,GO:1902896,GO:0042803,GO:1903078,GO:0042995,GO:2000392,GO:0043027,GO:2000394,GO:0001726,GO:0001951,GO:0003779,GO:0005509,GO:0005515,GO:0005546,GO:0005737,GO:0005856,GO:0005886,GO:0030027,GO:0030033,GO:0030041,GO:0030042,GO:0030175,GO:…	microvillus|brush border|apoptotic process|cytoskeleton organization|epidermal growth factor receptor signaling pathway|actin filament bundle|regulation of cell shape|filopodium tip|response to bacterium|regulation of microvillus length|positive regulation of epithelial cell migration|lysophosphatidic acid binding|cellular response to hepatocyte growth factor stimulus|positive regulation of multi…
Wnt10a	8.37303	16.7461	0	0	#NAME?	4.98e-07	1.01e-06	Down	0.715257	0.902691	0.844849	0	0	0	GeneID:22409,Genbank:NM_009518.2,MGI:MGI:108071	wingless-type MMTV integration site family, member 10A	GO:0042487,GO:0005576,GO:0043586,GO:0005578,GO:0043588,GO:0005615,GO:0007165,GO:0007267,GO:0007275,GO:0009887,GO:0045165,GO:0010628,GO:0048018,GO:0014033,GO:0048730,GO:0016055,GO:0048733,GO:0030182,GO:0001942,GO:0060070,GO:0031069,GO:0005102,GO:0042476,GO:0005109	regulation of odontogenesis of dentin-containing tooth|extracellular region|tongue development|proteinaceous extracellular matrix|skin development|extracellular space|signal transduction|cell-cell signaling|multicellular organism development|animal organ morphogenesis|cell fate commitment|positive regulation of gene expression|receptor ligand activity|neural crest cell differentiation|epidermis m…	mmu04310,mmu04390,mmu04150,mmu04550,mmu04916,mmu05200,mmu05205,mmu05225,mmu05226,mmu05217,mmu05224,mmu04934,mmu05166,mmu05165	Wnt signaling pathway|Hippo signaling pathway|mTOR signaling pathway|Signaling pathways regulating pluripotency of stem cells|Melanogenesis|Pathways in cancer|Proteoglycans in cancer|Hepatocellular carcinoma|Gastric cancer|Basal cell carcinoma|Breast cancer|Cushing's syndrome|HTLV-I infection|Human papillomavirus infection
Wnt11	28.1047	50.7595	5.44996	0.107368	-3.21936	4.84e-11	1.19e-10	Down	0.652976	0.892075	1.11114	0.0897943	0.0175748	0.053549	GeneID:22411,Genbank:XM_006507587.3,MGI:MGI:101948	wingless-type MMTV integration site family, member 11	GO:0005576,GO:0005578,GO:0005615,GO:0005737,GO:0006468,GO:0007165,GO:0007267,GO:0035567,GO:0007275,GO:0043065,GO:0009887,GO:0043066,GO:0010628,GO:0043547,GO:0044212,GO:0045165,GO:0045199,GO:0061053,GO:0045892,GO:0061101,GO:0045893,GO:0070830,GO:0048341,GO:0071260,GO:0072201,GO:0090037,GO:0090090,GO:0001649,GO:0001822,GO:0090272,GO:0001837,GO:0003151,GO:0003402,GO:0005096,GO:0005102,GO:0005109,GO:…	extracellular region|proteinaceous extracellular matrix|extracellular space|cytoplasm|protein phosphorylation|signal transduction|cell-cell signaling|non-canonical Wnt signaling pathway|multicellular organism development|positive regulation of apoptotic process|animal organ morphogenesis|negative regulation of apoptotic process|positive regulation of gene expression|positive regulation of GTPase …	mmu04310,mmu04390,mmu04150,mmu04550,mmu04916,mmu05200,mmu05205,mmu05225,mmu05226,mmu05217,mmu05224,mmu04934,mmu05166,mmu05165	Wnt signaling pathway|Hippo signaling pathway|mTOR signaling pathway|Signaling pathways regulating pluripotency of stem cells|Melanogenesis|Pathways in cancer|Proteoglycans in cancer|Hepatocellular carcinoma|Gastric cancer|Basal cell carcinoma|Breast cancer|Cushing's syndrome|HTLV-I infection|Human papillomavirus infection
Wnt2	43.3454	79.5575	7.13341	0.0896636	-3.47933	1.7e-17	5.2e-17	Down	0.623516	0.662178	0.656693	0.0439795	0.0607121	0.0222203	GeneID:22413,Genbank:XM_006505045.2,MGI:MGI:98954	wingless-type MMTV integration site family, member 2	GO:0005737,GO:0005886,GO:0007267,GO:0007275,GO:0008284,GO:0016055,GO:0060070,GO:0030182,GO:0031012,GO:0060317,GO:0060492,GO:0060501,GO:0060716,GO:0090263,GO:1904948,GO:1904954,GO:0001938,GO:0002053,GO:0005102,GO:0005109,GO:0005125,GO:0005576,GO:0005578,GO:0005615,GO:0033278,GO:0045165,GO:0045944,GO:0048018,GO:0048146,GO:0051091,GO:0055009,GO:0060045	cytoplasm|plasma membrane|cell-cell signaling|multicellular organism development|positive regulation of cell proliferation|Wnt signaling pathway|canonical Wnt signaling pathway|neuron differentiation|extracellular matrix|cardiac epithelial to mesenchymal transition|lung induction|positive regulation of epithelial cell proliferation involved in lung morphogenesis|labyrinthine layer blood vessel de…	mmu04310,mmu04390,mmu04150,mmu04550,mmu04916,mmu05200,mmu05205,mmu05225,mmu05226,mmu05217,mmu05224,mmu04934,mmu05166,mmu05165	Wnt signaling pathway|Hippo signaling pathway|mTOR signaling pathway|Signaling pathways regulating pluripotency of stem cells|Melanogenesis|Pathways in cancer|Proteoglycans in cancer|Hepatocellular carcinoma|Gastric cancer|Basal cell carcinoma|Breast cancer|Cushing's syndrome|HTLV-I infection|Human papillomavirus infection
Wnt3	16.7646	3.39913	30.1301	8.86407	3.14797	0.00205134	0.00327763	Up	0.0141228	0.113427	0.0561439	0.389091	0.475314	0.0878033	GeneID:22415,Genbank:NM_009521.2,MGI:MGI:98955	wingless-type MMTV integration site family, member 3	GO:0005737,GO:0007165,GO:0007267,GO:0007275,GO:0007276,GO:0007411,GO:0009887,GO:0044339,GO:0009948,GO:0045165,GO:0009950,GO:0048018,GO:0009952,GO:0048646,GO:0048697,GO:0048843,GO:0050767,GO:0060064,GO:0060070,GO:0000902,GO:0001707,GO:0005102,GO:0005109,GO:0005515,GO:0005576,GO:0005578,GO:0005615,GO:0010628,GO:0016055,GO:0019904,GO:0030177,GO:0030182,GO:0060173,GO:0035115,GO:0060174,GO:0035116,GO:…	cytoplasm|signal transduction|cell-cell signaling|multicellular organism development|gamete generation|axon guidance|animal organ morphogenesis|canonical Wnt signaling pathway involved in osteoblast differentiation|anterior/posterior axis specification|cell fate commitment|dorsal/ventral axis specification|receptor ligand activity|anterior/posterior pattern specification|anatomical structure form…	mmu04310,mmu04390,mmu04150,mmu04550,mmu04916,mmu05200,mmu05206,mmu05205,mmu05225,mmu05226,mmu05217,mmu05224,mmu04934,mmu05166,mmu05165	Wnt signaling pathway|Hippo signaling pathway|mTOR signaling pathway|Signaling pathways regulating pluripotency of stem cells|Melanogenesis|Pathways in cancer|MicroRNAs in cancer|Proteoglycans in cancer|Hepatocellular carcinoma|Gastric cancer|Basal cell carcinoma|Breast cancer|Cushing's syndrome|HTLV-I infection|Human papillomavirus infection
Wnt4	183.876	18.0517	349.7	19.3721	4.27591	1.55e-64	1.13e-63	Up	0.186104	0.221507	0.369061	3.16494	2.82279	3.58893	GeneID:22417,Genbank:NM_009523.2,MGI:MGI:98957	wingless-type MMTV integration site family, member 4	GO:0005515,GO:0005576,GO:0005578,GO:0005615,GO:0005737,GO:0010629,GO:0005794,GO:0006702,GO:0010894,GO:0007165,GO:0016055,GO:0022407,GO:0030154,GO:0042445,GO:0030182,GO:0043547,GO:0030237,GO:0045165,GO:0045596,GO:0045669,GO:0045836,GO:0001656,GO:0051496,GO:0045892,GO:0051894,GO:0001658,GO:0060070,GO:0001823,GO:0001838,GO:0003714,GO:0060126,GO:0005102,GO:0060129,GO:0005109,GO:0072164,GO:0060231,GO:…	protein binding|extracellular region|proteinaceous extracellular matrix|extracellular space|cytoplasm|negative regulation of gene expression|Golgi apparatus|androgen biosynthetic process|negative regulation of steroid biosynthetic process|signal transduction|Wnt signaling pathway|regulation of cell-cell adhesion|cell differentiation|hormone metabolic process|neuron differentiation|positive regula…	mmu04310,mmu04390,mmu04150,mmu04550,mmu04919,mmu04916,mmu04360,mmu05200,mmu05205,mmu05225,mmu05226,mmu05217,mmu05224,mmu04934,mmu05166,mmu05165	Wnt signaling pathway|Hippo signaling pathway|mTOR signaling pathway|Signaling pathways regulating pluripotency of stem cells|Thyroid hormone signaling pathway|Melanogenesis|Axon guidance|Pathways in cancer|Proteoglycans in cancer|Hepatocellular carcinoma|Gastric cancer|Basal cell carcinoma|Breast cancer|Cushing's syndrome|HTLV-I infection|Human papillomavirus infection
Wnt5a	424.91	677.269	172.551	0.254775	-1.97271	6.14e-39	3.04e-38	Down	5.11487	5.28996	5.5216	1.22608	0.879778	0.704977	GeneID:22418,Genbank:NM_009524.3,MGI:MGI:98958	wingless-type MMTV integration site family, member 5A	GO:0090090,GO:0090103,GO:0090179,GO:0090263,GO:0090630,GO:1904948,GO:0097325,GO:1904953,GO:0150012,GO:2000049,GO:1900020,GO:2000052,GO:2000484,GO:0045198,GO:0045599,GO:0045732,GO:0045766,GO:0002009,GO:0045778,GO:0002053,GO:0045807,GO:0002741,GO:0045836,GO:0003323,GO:0048806,GO:0045860,GO:0003344,GO:0048812,GO:0045892,GO:0003401,GO:0048843,GO:0045893,GO:0003402,GO:0048850,GO:0005615,GO:0050679,GO:…	negative regulation of canonical Wnt signaling pathway|cochlea morphogenesis|planar cell polarity pathway involved in neural tube closure|positive regulation of canonical Wnt signaling pathway|activation of GTPase activity|midbrain dopaminergic neuron differentiation|melanocyte proliferation|Wnt signaling pathway involved in midbrain dopaminergic neuron differentiation|positive regulation of neur…	mmu04310,mmu04390,mmu04150,mmu04550,mmu04916,mmu04360,mmu05200,mmu05205,mmu05225,mmu05226,mmu05217,mmu05224,mmu04934,mmu05166,mmu05165	Wnt signaling pathway|Hippo signaling pathway|mTOR signaling pathway|Signaling pathways regulating pluripotency of stem cells|Melanogenesis|Axon guidance|Pathways in cancer|Proteoglycans in cancer|Hepatocellular carcinoma|Gastric cancer|Basal cell carcinoma|Breast cancer|Cushing's syndrome|HTLV-I infection|Human papillomavirus infection
Wnt5b	59.4971	102.587	16.4075	0.159938	-2.64441	4.46e-16	1.31e-15	Down	2.53306	2.72712	2.54664	0.248987	0.284488	0.228013	GeneID:22419,Genbank:NM_009525.3,MGI:MGI:98959	wingless-type MMTV integration site family, member 5B	GO:0030335,GO:0005109,GO:0045165,GO:0005515,GO:0045600,GO:0005576,GO:0005578,GO:0005615,GO:0007165,GO:0007267,GO:0090090,GO:0007275,GO:0009887,GO:0009986,GO:0016055,GO:0005102,GO:0030182	positive regulation of cell migration|frizzled binding|cell fate commitment|protein binding|positive regulation of fat cell differentiation|extracellular region|proteinaceous extracellular matrix|extracellular space|signal transduction|cell-cell signaling|negative regulation of canonical Wnt signaling pathway|multicellular organism development|animal organ morphogenesis|cell surface|Wnt signaling…	mmu04310,mmu04390,mmu04150,mmu04550,mmu04916,mmu04360,mmu05200,mmu05205,mmu05225,mmu05226,mmu05217,mmu05224,mmu04934,mmu05166,mmu05165	Wnt signaling pathway|Hippo signaling pathway|mTOR signaling pathway|Signaling pathways regulating pluripotency of stem cells|Melanogenesis|Axon guidance|Pathways in cancer|Proteoglycans in cancer|Hepatocellular carcinoma|Gastric cancer|Basal cell carcinoma|Breast cancer|Cushing's syndrome|HTLV-I infection|Human papillomavirus infection
Wnt6	43.2339	59.9292	26.5386	0.442832	-1.17517	0.000558069	0.000933875	Down	1.78828	1.99728	2.08102	0.461836	0.56579	0.369971	GeneID:22420,Genbank:XM_006495887.3,MGI:MGI:98960	wingless-type MMTV integration site family, member 6	GO:0016055,GO:0005515,GO:0030182,GO:0005576,GO:0042475,GO:0005578,GO:0005615,GO:0007165,GO:0007267,GO:0007275,GO:0045165,GO:0009798,GO:0045893,GO:0009887,GO:0060684,GO:0009986,GO:0070172,GO:0010628,GO:0001658,GO:0072079,GO:0005102,GO:0072080,GO:0005109	Wnt signaling pathway|protein binding|neuron differentiation|extracellular region|odontogenesis of dentin-containing tooth|proteinaceous extracellular matrix|extracellular space|signal transduction|cell-cell signaling|multicellular organism development|cell fate commitment|axis specification|positive regulation of transcription, DNA-templated|animal organ morphogenesis|epithelial-mesenchymal cell…	mmu04310,mmu04390,mmu04150,mmu04550,mmu04916,mmu05200,mmu05205,mmu05225,mmu05226,mmu05217,mmu05224,mmu04934,mmu05166,mmu05165	Wnt signaling pathway|Hippo signaling pathway|mTOR signaling pathway|Signaling pathways regulating pluripotency of stem cells|Melanogenesis|Pathways in cancer|Proteoglycans in cancer|Hepatocellular carcinoma|Gastric cancer|Basal cell carcinoma|Breast cancer|Cushing's syndrome|HTLV-I infection|Human papillomavirus infection
Wnt7a	71.2131	141.6	0.826574	0.0058374	-7.42046	1.93e-47	1.1e-46	Down	3.20118	2.69608	2.80231	0.0345844	0	0	GeneID:22421,Genbank:NM_009527.3,MGI:MGI:98961	wingless-type MMTV integration site family, member 7A	GO:0005125,GO:0005515,GO:0005576,GO:0005578,GO:0005615,GO:0007165,GO:0007267,GO:0021846,GO:0007269,GO:0022009,GO:0007275,GO:0030010,GO:0008284,GO:0030182,GO:0030326,GO:0031133,GO:0032270,GO:0043589,GO:0035019,GO:0043627,GO:0035115,GO:0045165,GO:0045167,GO:0045893,GO:0045944,GO:0000578,GO:0051965,GO:0046330,GO:0001502,GO:0060021,GO:0001525,GO:0060054,GO:0048018,GO:0002062,GO:0060065,GO:0005102,GO:…	cytokine activity|protein binding|extracellular region|proteinaceous extracellular matrix|extracellular space|signal transduction|cell-cell signaling|cell proliferation in forebrain|neurotransmitter secretion|central nervous system vasculogenesis|multicellular organism development|establishment of cell polarity|positive regulation of cell proliferation|neuron differentiation|embryonic limb morpho…	mmu04310,mmu04390,mmu04150,mmu04550,mmu04916,mmu05200,mmu05205,mmu05225,mmu05226,mmu05217,mmu05224,mmu04934,mmu05166,mmu05165	Wnt signaling pathway|Hippo signaling pathway|mTOR signaling pathway|Signaling pathways regulating pluripotency of stem cells|Melanogenesis|Pathways in cancer|Proteoglycans in cancer|Hepatocellular carcinoma|Gastric cancer|Basal cell carcinoma|Breast cancer|Cushing's syndrome|HTLV-I infection|Human papillomavirus infection
Wnt9a	17.9928	26.6949	9.29076	0.348035	-1.52269	0.00406772	0.00632154	Down	0.557392	0.48959	0.566959	0.0671575	0.183462	0.11628	GeneID:216795,Genbank:XM_006532855.2,MGI:MGI:2446084	wingless-type MMTV integration site family, member 9A	GO:0061037,GO:0045165,GO:0005576,GO:0045597,GO:0005578,GO:0045880,GO:0005615,GO:0007093,GO:0007275,GO:0008285,GO:0016055,GO:0048018,GO:0048704,GO:0030182,GO:0048856,GO:0032331,GO:0060070,GO:0005102,GO:0035115,GO:0005109,GO:0060548,GO:0043154,GO:0005515	negative regulation of cartilage development|cell fate commitment|extracellular region|positive regulation of cell differentiation|proteinaceous extracellular matrix|positive regulation of smoothened signaling pathway|extracellular space|mitotic cell cycle checkpoint|multicellular organism development|negative regulation of cell proliferation|Wnt signaling pathway|receptor ligand activity|embryon…	mmu04310,mmu04390,mmu04150,mmu04550,mmu04916,mmu05200,mmu05205,mmu05225,mmu05226,mmu05217,mmu05224,mmu04934,mmu05166,mmu05165	Wnt signaling pathway|Hippo signaling pathway|mTOR signaling pathway|Signaling pathways regulating pluripotency of stem cells|Melanogenesis|Pathways in cancer|Proteoglycans in cancer|Hepatocellular carcinoma|Gastric cancer|Basal cell carcinoma|Breast cancer|Cushing's syndrome|HTLV-I infection|Human papillomavirus infection
Wnt9b	15.3444	6.80205	23.8868	3.51171	1.81217	0.00674523	0.0102629	Up	0.0661785	0.153927	0.054543	0.262662	0.271778	0.0916473	GeneID:22412,Genbank:NM_011719.4,MGI:MGI:1197020	wingless-type MMTV integration site family, member 9B	GO:0005109,GO:0005576,GO:0005578,GO:0005615,GO:0007165,GO:0007267,GO:0007275,GO:0048754,GO:0009267,GO:0060021,GO:0009786,GO:0060070,GO:0009887,GO:0060071,GO:0060993,GO:0061038,GO:1990851,GO:0072003,GO:0072038,GO:0072044,GO:0001658,GO:0001701,GO:0001822,GO:0001932,GO:0003339,GO:0005102,GO:0016055,GO:0030182,GO:0030539,GO:0035150,GO:0039706,GO:0043085,GO:0072046,GO:0045165,GO:0072078,GO:0048018,GO:…	frizzled binding|extracellular region|proteinaceous extracellular matrix|extracellular space|signal transduction|cell-cell signaling|multicellular organism development|branching morphogenesis of an epithelial tube|cellular response to starvation|roof of mouth development|regulation of asymmetric cell division|canonical Wnt signaling pathway|animal organ morphogenesis|Wnt signaling pathway, planar…	mmu04310,mmu04390,mmu04150,mmu04550,mmu04916,mmu05200,mmu05205,mmu05225,mmu05226,mmu05217,mmu05224,mmu04934,mmu05166,mmu05165	Wnt signaling pathway|Hippo signaling pathway|mTOR signaling pathway|Signaling pathways regulating pluripotency of stem cells|Melanogenesis|Pathways in cancer|Proteoglycans in cancer|Hepatocellular carcinoma|Gastric cancer|Basal cell carcinoma|Breast cancer|Cushing's syndrome|HTLV-I infection|Human papillomavirus infection
