# Supplementary material for: Zymosan-A promotes the regeneration of intestinal stem cells by upregulating ASCL2
Source: Cell Death Dis. 2022 Oct 20;13(10):884. doi: 10.1038/s41419-022-05301-x (PMC9585075; doi:10.1038/s41419-022-05301-x)
Supplement: Supplementary file 8 — Supplementary Table 3. [file 41419_2022_5301_MOESM8_ESM.xlsx]

## Sheet: Supplementary Table S3
Term_ID	Term_description	ListHit	ListTotal	PopHit	PopTotal	GeneRatio	BgRatio	Enrichment_score	GeneIds	GeneSymbols	p-value	FDR_bh	Category
GO:0061844	antimicrobial humoral immune response mediated by antimicrobial peptide	24	165	62	20209	0.145455	0.00306794	47.4111	13239;19693;20202;100038927;19692;13218;497114;626682;503491;30053;100041895;23855;68009;100294660;19694;382059;18489;13237;100041688;19695;626708;13226;100041952;66298	Defa5;Reg2;S100a9;Defa30;Reg1;Defa29;Defa23;Defa28;Defa24;Reg3d;Defa37;Defa17;Defa20;Defa2;Reg3a;Defa22;Reg3b;Defa3;Defa35;Reg3g;Defa26;Defa31;Defa34;Defa21	1.01017e-34	1.20109e-31	biological_process
GO:0050829	defense response to Gram-negative bacterium	25	165	89	20209	0.151515	0.00440398	34.4042	13239;100038927;230828;17393;13218;497114;626682;503491;12652;100041895;23855;68009;100294660;81897;382059;21898;18489;17110;13237;100041688;19695;626708;13226;100041952;66298	Defa5;Defa30;Il22ra1;Mmp7;Defa29;Defa23;Defa28;Defa24;Chga;Defa37;Defa17;Defa20;Defa2;Tlr9;Defa22;Tlr4;Reg3b;Lyz1;Defa3;Defa35;Reg3g;Defa26;Defa31;Defa34;Defa21	5.13387e-32	3.05208e-29	biological_process
GO:0005615	extracellular space	64	168	1431	20330	0.380952	0.0703886	5.41213	22412;13239;17063;11808;19693;50722;22419;20202;100038927;22413;19692;22417;16176;22421;16880;17393;13218;12759;497114;67709;626682;22415;22409;19126;15976;503491;380924;30053;12652;100041895;50781;16952;23855;11747;216795;20196;68009;69814;58991;22411;100294660;81897;12306;22420;382059;19694;18489;73732;17829;16159;22418;13237;17110;100041688;234130;381493;19695;140474;626708;13226;100041952;207…	Wnt9b;Defa5;Muc13;Apoa4;Reg2;Dkkl1;Wnt5b;S100a9;Defa30;Wnt2;Reg1;Wnt4;Il1b;Wnt7a;Lifr;Mmp7;Defa29;Clu;Defa23;Reg4;Defa28;Wnt3;Wnt10a;Prom1;Ifnar2;Defa24;Olfm4;Reg3d;Chga;Defa37;Dkk3;Anxa1;Defa17;Anxa5;Wnt9a;S100a13;Defa20;Prss32;Ghrl;Wnt11;Defa2;Tlr9;Anxa2;Wnt6;Defa22;Reg3a;Reg3b;Muc16;Muc1;Il12a;Wnt5a;Defa3;Lyz1;Defa35;Dkk4;S100a7a;Reg3g;Muc4;Defa26;Defa31;Defa34;Spp1;S100a8;Defa21	6.9082e-31	1.1813e-28	cellular_component
GO:0051673	membrane disruption in other organism	17	165	26	20209	0.10303	0.00128656	80.0823	13239;13218;13237;100041895;100041688;23855;497114;626682;68009;100038927;626708;100294660;13226;100041952;382059;503491;66298	Defa5;Defa29;Defa3;Defa37;Defa35;Defa17;Defa23;Defa28;Defa20;Defa30;Defa26;Defa2;Defa31;Defa34;Defa22;Defa24;Defa21	4.00859e-30	1.58874e-27	biological_process
GO:0002227	innate immune response in mucosa	18	165	41	20209	0.109091	0.0020288	53.7712	13239;13218;13237;100041895;11808;100041688;23855;497114;626682;68009;100038927;626708;100294660;13226;100041952;382059;503491;66298	Defa5;Defa29;Defa3;Defa37;Apoa4;Defa35;Defa17;Defa23;Defa28;Defa20;Defa30;Defa26;Defa2;Defa31;Defa34;Defa22;Defa24;Defa21	1.72536e-27	4.81312e-25	biological_process
GO:0050830	defense response to Gram-positive bacterium	24	165	114	20209	0.145455	0.00564105	25.785	13239;24088;100038927;17393;13218;497114;626682;503491;56480;12652;100041895;23855;68009;100294660;382059;18489;17110;13237;100041688;19695;626708;13226;100041952;66298	Defa5;Tlr2;Defa30;Mmp7;Defa29;Defa23;Defa28;Defa24;Tbk1;Chga;Defa37;Defa17;Defa20;Defa2;Defa22;Reg3b;Lyz1;Defa3;Defa35;Reg3g;Defa26;Defa31;Defa34;Defa21	2.02402e-27	4.81312e-25	biological_process
GO:0016055	Wnt signaling pathway	27	165	198	20209	0.163636	0.00979761	16.7017	14365;22412;107515;14362;56332;22419;22413;22417;22421;329252;14370;22415;22409;50781;216795;22411;22420;14367;12505;22418;234130;93897;57265;12006;207742;21415;21414	Fzd3;Wnt9b;Lgr4;Fzd1;Amotl2;Wnt5b;Wnt2;Wnt4;Wnt7a;Lgr6;Fzd8;Wnt3;Wnt10a;Dkk3;Wnt9a;Wnt11;Wnt6;Fzd5;Cd44;Wnt5a;Dkk4;Fzd10;Fzd2;Axin2;Rnf43;Tcf7l1;Tcf7	2.11589e-25	4.19298e-23	biological_process
GO:0019731	antibacterial humoral response	17	165	45	20209	0.10303	0.00222673	46.2698	13239;13218;13237;100041895;100041688;23855;497114;626682;68009;100038927;626708;100294660;13226;100041952;382059;503491;66298	Defa5;Defa29;Defa3;Defa37;Defa35;Defa17;Defa23;Defa28;Defa20;Defa30;Defa26;Defa2;Defa31;Defa34;Defa22;Defa24;Defa21	1.24011e-24	2.10642e-22	biological_process
GO:0071222	cellular response to lipopolysaccharide	22	165	140	20209	0.133333	0.00692761	19.2467	13239;100038927;26400;13218;497114;626682;503491;100041895;23855;106759;68009;100294660;382059;21898;16159;13237;17087;100041688;626708;13226;100041952;66298	Defa5;Defa30;Map2k7;Defa29;Defa23;Defa28;Defa24;Defa37;Defa17;Ticam1;Defa20;Defa2;Defa22;Tlr4;Il12a;Defa3;Ly96;Defa35;Defa26;Defa31;Defa34;Defa21	3.08956e-22	4.59186e-20	biological_process
GO:0060070	canonical Wnt signaling pathway	18	165	93	20209	0.109091	0.00460191	23.7056	14365;22412;14463;14362;22418;22421;216795;14370;57265;93897;22413;22415;22411;22409;21415;14367;22417;21414	Fzd3;Wnt9b;Gata4;Fzd1;Wnt5a;Wnt7a;Wnt9a;Fzd8;Fzd2;Fzd10;Wnt2;Wnt3;Wnt11;Wnt10a;Tcf7l1;Fzd5;Wnt4;Tcf7	4.33579e-20	5.72807e-18	biological_process
GO:0005109	frizzled binding	13	160	38	20023	0.08125	0.00189782	42.8123	22412;14362;22418;22421;216795;22419;22413;22415;22411;207742;22409;22420;22417	Wnt9b;Fzd1;Wnt5a;Wnt7a;Wnt9a;Wnt5b;Wnt2;Wnt3;Wnt11;Rnf43;Wnt10a;Wnt6;Wnt4	1.50377e-18	3.65416e-16	molecular_function
GO:0005576	extracellular region	52	168	1668	20330	0.309524	0.0820462	3.77255	22412;13239;17063;11808;19693;50722;17831;22419;20202;22413;19692;22417;16176;22421;16880;17393;13218;12759;20198;67709;22415;22409;237310;15976;503491;380924;12652;50781;16952;216795;20194;20196;22411;58991;12306;22420;382059;19694;18489;16159;22418;17087;17110;234130;64074;19695;140474;626708;12653;20750;20201;66298	Wnt9b;Defa5;Muc13;Apoa4;Reg2;Dkkl1;Muc2;Wnt5b;S100a9;Wnt2;Reg1;Wnt4;Il1b;Wnt7a;Lifr;Mmp7;Defa29;Clu;S100a4;Reg4;Wnt3;Wnt10a;Il22ra2;Ifnar2;Defa24;Olfm4;Chga;Dkk3;Anxa1;Wnt9a;S100a10;S100a13;Wnt11;Ghrl;Anxa2;Wnt6;Defa22;Reg3a;Reg3b;Il12a;Wnt5a;Ly96;Lyz1;Dkk4;Smoc2;Reg3g;Muc4;Defa26;Chgb;Spp1;S100a8;Defa21	1.17706e-17	1.00639e-15	cellular_component
GO:0002755	MyD88-dependent toll-like receptor signaling pathway	9	165	15	20209	0.0545455	0.000742244	73.4873	21899;24088;19695;170743;53791;81897;170744;21898;21897	Tlr6;Tlr2;Reg3g;Tlr7;Tlr5;Tlr9;Tlr8;Tlr4;Tlr1	6.20914e-16	7.38266e-14	biological_process
GO:0035567	non-canonical Wnt signaling pathway	10	165	24	20209	0.0606061	0.00118759	51.0328	14365;22418;14362;22421;14370;57265;93897;22411;14367;22417	Fzd3;Wnt5a;Fzd1;Wnt7a;Fzd8;Fzd2;Fzd10;Wnt11;Fzd5;Wnt4	1.77643e-15	1.78381e-13	biological_process
GO:0045165	cell fate commitment	14	165	77	20209	0.0848485	0.00381018	22.2689	22412;14463;22418;22421;216795;18128;22419;22413;22415;22411;22409;20682;22420;22417	Wnt9b;Gata4;Wnt5a;Wnt7a;Wnt9a;Notch1;Wnt5b;Wnt2;Wnt3;Wnt11;Wnt10a;Sox9;Wnt6;Wnt4	1.80031e-15	1.78381e-13	biological_process
GO:0045359	positive regulation of interferon-beta biosynthetic process	7	165	7	20209	0.0424242	0.00034638	122.479	56480;106759;170743;81897;142980;170744;21898	Tbk1;Ticam1;Tlr7;Tlr9;Tlr3;Tlr8;Tlr4	2.12819e-15	1.94648e-13	biological_process
GO:0001774	microglial cell activation	9	165	20	20209	0.0545455	0.000989658	55.1155	21899;12759;24088;170743;81897;142980;170744;21898;21897	Tlr6;Clu;Tlr2;Tlr7;Tlr9;Tlr3;Tlr8;Tlr4;Tlr1	2.01229e-14	1.70901e-12	biological_process
GO:0009986	cell surface	29	168	635	20330	0.172619	0.0312346	5.52653	14362;11808;24088;11746;18128;22419;18132;142980;22421;22417;17393;13649;12759;12550;71790;19126;16952;18129;76768;12306;22420;14367;12505;21898;17829;16159;22418;93897;232333	Fzd1;Apoa4;Tlr2;Anxa4;Notch1;Wnt5b;Notch4;Tlr3;Wnt7a;Wnt4;Mmp7;Egfr;Clu;Cdh1;Anxa9;Prom1;Anxa1;Notch2;Alpi;Anxa2;Wnt6;Fzd5;Cd44;Tlr4;Muc1;Il12a;Wnt5a;Fzd10;Slc6a1	5.95896e-14	3.39661e-12	cellular_component
GO:0010628	positive regulation of gene expression	24	165	425	20209	0.145455	0.0210302	6.91645	18708;24088;18707;26395;20682;19692;142980;22421;16176;13388;12759;22415;22409;19094;14463;21899;106759;22411;12501;81897;22420;12505;21898;22418	Pik3r1;Tlr2;Pik3cd;Map2k1;Sox9;Reg1;Tlr3;Wnt7a;Il1b;Dll1;Clu;Wnt3;Wnt10a;Mapk11;Gata4;Tlr6;Ticam1;Wnt11;Cd3e;Tlr9;Wnt6;Cd44;Tlr4;Wnt5a	8.9079e-14	7.06099e-12	biological_process
GO:0050707	regulation of cytokine secretion	7	165	10	20209	0.0424242	0.000494829	85.7352	21899;24088;53791;81897;170744;21898;21897	Tlr6;Tlr2;Tlr5;Tlr9;Tlr8;Tlr4;Tlr1	2.50176e-13	1.85912e-11	biological_process
GO:0044278	cell wall disruption in other organism	6	165	6	20209	0.0363636	0.000296897	122.479	30053;19693;19695;19692;19694;18489	Reg3d;Reg2;Reg3g;Reg1;Reg3a;Reg3b	2.70414e-13	1.89131e-11	biological_process
GO:0005509	calcium ion binding	27	160	604	20023	0.16875	0.0301653	5.59417	66166;11746;18128;69787;20202;18132;12309;13388;20198;12550;71790;11745;16952;18129;11747;20194;20196;26359;11744;12306;16449;64074;381493;11749;22349;20201;18131	S100a14;Anxa4;Notch1;Anxa13;S100a9;Notch4;S100g;Dll1;S100a4;Cdh1;Anxa9;Anxa3;Anxa1;Notch2;Anxa5;S100a10;S100a13;Anxa10;Anxa11;Anxa2;Jag1;Smoc2;S100a7a;Anxa6;Vil1;S100a8;Notch3	3.3991e-13	4.12991e-11	molecular_function
GO:0006952	defense response	14	165	112	20209	0.0848485	0.00554209	15.3098	13239;13218;30053;19693;19695;503491;626708;19694;19692;142980;382059;18489;66298;21897	Defa5;Defa29;Reg3d;Reg2;Reg3g;Defa24;Defa26;Reg3a;Reg1;Tlr3;Defa22;Reg3b;Defa21;Tlr1	4.02894e-13	2.66134e-11	biological_process
GO:0002376	immune system process	23	165	425	20209	0.139394	0.0210302	6.62826	107515;24088;18707;12502;20202;27056;142980;21897;54123;53791;21899;16952;56480;106759;170743;12501;81897;170744;21898;17087;26410;12500;20201	Lgr4;Tlr2;Pik3cd;Cd3g;S100a9;Irf5;Tlr3;Tlr1;Irf7;Tlr5;Tlr6;Anxa1;Tbk1;Ticam1;Tlr7;Cd3e;Tlr9;Tlr8;Tlr4;Ly96;Map3k8;Cd3d;S100a8	7.40559e-13	4.50108e-11	biological_process
GO:0006954	inflammatory response	21	165	343	20209	0.127273	0.0169726	7.4987	24088;18707;20202;142980;16176;21897;53791;21899;16952;106759;170743;81897;26397;170744;19694;21898;18489;17087;381493;19695;20201	Tlr2;Pik3cd;S100a9;Tlr3;Il1b;Tlr1;Tlr5;Tlr6;Anxa1;Ticam1;Tlr7;Tlr9;Map2k3;Tlr8;Reg3a;Tlr4;Reg3b;Ly96;S100a7a;Reg3g;S100a8	7.57121e-13	4.50108e-11	biological_process
GO:0016324	apical plasma membrane	20	168	304	20330	0.119048	0.0149533	7.96131	14365;17063;56332;11746;18128;666339;13388;216225;13649;19126;20537;16952;81897;63993;16449;12505;17829;140474;11749;12309	Fzd3;Muc13;Amotl2;Anxa4;Notch1;Muc3;Dll1;Slc5a8;Egfr;Prom1;Slc5a1;Anxa1;Tlr9;Slc5a7;Jag1;Cd44;Muc1;Muc4;Anxa6;S100g	9.27711e-13	3.96596e-11	cellular_component
GO:0002224	toll-like receptor signaling pathway	8	165	19	20209	0.0484848	0.000940175	51.57	21899;24088;170743;81897;142980;170744;21898;21897	Tlr6;Tlr2;Tlr7;Tlr9;Tlr3;Tlr8;Tlr4;Tlr1	1.16569e-12	6.60001e-11	biological_process
GO:0042742	defense response to bacterium	15	165	153	20209	0.0909091	0.00757088	12.0077	13239;21899;13237;18129;17110;21897;11745;100294660;53791;626708;13226;382059;503491;66298;17393	Defa5;Tlr6;Defa3;Notch2;Lyz1;Tlr1;Anxa3;Defa2;Tlr5;Defa26;Defa31;Defa22;Defa24;Defa21;Mmp7	2.10432e-12	1.13729e-10	biological_process
GO:0030182	neuron differentiation	14	165	129	20209	0.0848485	0.00638329	13.2923	22412;22418;11921;22421;216795;26395;18128;22419;22413;22415;22411;22409;22420;22417	Wnt9b;Wnt5a;Atoh1;Wnt7a;Wnt9a;Map2k1;Notch1;Wnt5b;Wnt2;Wnt3;Wnt11;Wnt10a;Wnt6;Wnt4	2.90357e-12	1.50102e-10	biological_process
GO:0005544	calcium-dependent phospholipid binding	10	160	51	20023	0.0625	0.00254707	24.538	16952;11746;11747;26359;69787;11744;11749;12306;71790;11745	Anxa1;Anxa4;Anxa5;Anxa10;Anxa13;Anxa11;Anxa6;Anxa2;Anxa9;Anxa3	7.70884e-12	6.24416e-10	molecular_function
GO:0009887	animal organ morphogenesis	13	165	113	20209	0.0787879	0.00559157	14.0905	22412;14463;22418;18129;12591;22419;22415;22411;22409;16449;22420;22421;13388	Wnt9b;Gata4;Wnt5a;Notch2;Cdx2;Wnt5b;Wnt3;Wnt11;Wnt10a;Jag1;Wnt6;Wnt7a;Dll1	8.42813e-12	4.17544e-10	biological_process
GO:0042834	peptidoglycan binding	7	160	16	20023	0.04375	0.000799081	54.7504	30053;24088;19693;19695;19692;19694;18489	Reg3d;Tlr2;Reg2;Reg3g;Reg1;Reg3a;Reg3b	1.96338e-11	1.19275e-09	molecular_function
GO:0007275	multicellular organism development	34	165	1144	20209	0.206061	0.0566084	3.6401	14365;22412;107515;14362;18128;22419;22413;18132;17173;22417;22421;13388;13649;14370;22415;22409;74318;12550;18129;11921;50781;216795;22411;320398;16449;22420;14367;22418;12591;234130;93897;57265;11925;18131	Fzd3;Wnt9b;Lgr4;Fzd1;Notch1;Wnt5b;Wnt2;Notch4;Ascl2;Wnt4;Wnt7a;Dll1;Egfr;Fzd8;Wnt3;Wnt10a;Hopx;Cdh1;Notch2;Atoh1;Dkk3;Wnt9a;Wnt11;Lrig3;Jag1;Wnt6;Fzd5;Wnt5a;Cdx2;Dkk4;Fzd10;Fzd2;Neurog3;Notch3	4.04801e-11	1.92523e-09	biological_process
GO:0090090	negative regulation of canonical Wnt signaling pathway	12	165	107	20209	0.0727273	0.00529467	13.7359	14362;50781;22418;234130;18128;50722;22419;12006;22411;20682;12550;22417	Fzd1;Dkk3;Wnt5a;Dkk4;Notch1;Dkkl1;Wnt5b;Axin2;Wnt11;Sox9;Cdh1;Wnt4	7.43829e-11	3.40159e-09	biological_process
GO:0005515	protein binding	76	160	4821	20023	0.475	0.240773	1.97281	14365;107515;18708;24088;56332;18707;26395;18128;12502;22419;50722;17831;56480;27056;18132;142980;26400;20682;22417;22421;13388;16880;13649;12759;20198;14370;54123;22415;53791;74318;237310;12550;12500;12224;26396;380924;12739;19094;14463;12652;11921;16952;12151;26398;11747;106759;216795;20194;18129;170743;22411;140488;12501;81897;12306;16449;26397;22420;14367;63993;12505;21898;170744;18709;16159;…	Fzd3;Lgr4;Pik3r1;Tlr2;Amotl2;Pik3cd;Map2k1;Notch1;Cd3g;Wnt5b;Dkkl1;Muc2;Tbk1;Irf5;Notch4;Tlr3;Map2k7;Sox9;Wnt4;Wnt7a;Dll1;Lifr;Egfr;Clu;S100a4;Fzd8;Irf7;Wnt3;Tlr5;Hopx;Il22ra2;Cdh1;Cd3d;Klf5;Map2k2;Olfm4;Cldn3;Mapk11;Gata4;Chga;Atoh1;Anxa1;Bmi1;Map2k4;Anxa5;Ticam1;Wnt9a;S100a10;Notch2;Tlr7;Wnt11;Igf2bp3;Cd3e;Tlr9;Anxa2;Jag1;Map2k3;Wnt6;Fzd5;Slc5a7;Cd44;Tlr4;Tlr8;Pik3r2;Il12a;Wnt5a;Ly96;Cdx2;Fzd2;…	8.49337e-11	4.12778e-09	molecular_function
GO:0007267	cell-cell signaling	14	165	169	20209	0.0848485	0.00836261	10.1462	22412;14463;14362;22418;22421;57265;22419;22413;22415;22411;22409;22420;22417;13388	Wnt9b;Gata4;Fzd1;Wnt5a;Wnt7a;Fzd2;Wnt5b;Wnt2;Wnt3;Wnt11;Wnt10a;Wnt6;Wnt4;Dll1	1.14955e-10	5.06227e-09	biological_process
GO:0045087	innate immune response	20	165	416	20209	0.121212	0.0205849	5.8884	107515;24088;18707;20202;27056;142980;21897;54123;53791;20459;21899;16952;56480;106759;170743;81897;170744;21898;17087;20201	Lgr4;Tlr2;Pik3cd;S100a9;Irf5;Tlr3;Tlr1;Irf7;Tlr5;Ptk6;Tlr6;Anxa1;Tbk1;Ticam1;Tlr7;Tlr9;Tlr8;Tlr4;Ly96;S100a8	2.13074e-10	9.04803e-09	biological_process
GO:0032755	positive regulation of interleukin-6 production	9	165	54	20209	0.0545455	0.00267208	20.4131	26415;22418;24088;106759;21898;170743;81897;142980;16176	Mapk13;Wnt5a;Tlr2;Ticam1;Tlr4;Tlr7;Tlr9;Tlr3;Il1b	5.02707e-10	2.0611e-08	biological_process
GO:0070492	oligosaccharide binding	6	160	14	20023	0.0375	0.000699196	53.633	30053;19693;19695;19692;19694;18489	Reg3d;Reg2;Reg3g;Reg1;Reg3a;Reg3b	6.74927e-10	2.73345e-08	molecular_function
GO:0001934	positive regulation of protein phosphorylation	14	165	196	20209	0.0848485	0.00969865	8.74848	13649;18708;14362;22418;14463;26398;14370;12006;26400;20682;142980;12306;18489;16176	Egfr;Pik3r1;Fzd1;Wnt5a;Gata4;Map2k4;Fzd8;Axin2;Map2k7;Sox9;Tlr3;Anxa2;Reg3b;Il1b	8.19057e-10	3.2462e-08	biological_process
GO:0032757	positive regulation of interleukin-8 production	7	165	26	20209	0.0424242	0.00128656	32.9751	24088;21898;170743;53791;81897;142980;16176	Tlr2;Tlr4;Tlr7;Tlr5;Tlr9;Tlr3;Il1b	1.22878e-09	4.71298e-08	biological_process
GO:0050729	positive regulation of inflammatory response	9	165	61	20209	0.0545455	0.00301846	18.0706	13649;21899;22418;24088;20201;20202;81897;142980;21898	Egfr;Tlr6;Wnt5a;Tlr2;S100a8;S100a9;Tlr9;Tlr3;Tlr4	1.56131e-09	5.80126e-08	biological_process
GO:0005412	glucose:sodium symporter activity	5	160	8	20023	0.03125	0.000399541	78.2148	20537;233836;64454;64452;230612	Slc5a1;Slc5a11;Slc5a4b;Slc5a4a;Slc5a9	1.68083e-09	5.83489e-08	molecular_function
GO:0007165	signal transduction	34	165	1326	20209	0.206061	0.0656143	3.14048	14365;22412;107515;18708;14362;24088;22419;20682;142980;22417;22421;21897;13649;329252;14370;22415;14160;53791;22409;21899;16952;170743;22411;81897;170744;22420;14367;21898;18709;22418;93897;57265;64074;26410	Fzd3;Wnt9b;Lgr4;Pik3r1;Fzd1;Tlr2;Wnt5b;Sox9;Tlr3;Wnt4;Wnt7a;Tlr1;Egfr;Lgr6;Fzd8;Wnt3;Lgr5;Tlr5;Wnt10a;Tlr6;Anxa1;Tlr7;Wnt11;Tlr9;Tlr8;Wnt6;Fzd5;Tlr4;Pik3r2;Wnt5a;Fzd10;Fzd2;Smoc2;Map3k8	1.9532e-09	7.03744e-08	biological_process
GO:0048018	receptor ligand activity	7	160	29	20023	0.04375	0.00144833	30.2071	22412;216795;22413;22415;22409;16449;22421	Wnt9b;Wnt9a;Wnt2;Wnt3;Wnt10a;Jag1;Wnt7a	2.45509e-09	6.87262e-08	molecular_function
GO:0004888	transmembrane signaling receptor activity	20	160	494	20023	0.125	0.0246716	5.06655	14365;107515;14362;18128;12502;142980;21897;13649;14370;14160;53791;21899;170743;12501;81897;14367;21898;93897;57265;12500	Fzd3;Lgr4;Fzd1;Notch1;Cd3g;Tlr3;Tlr1;Egfr;Fzd8;Lgr5;Tlr5;Tlr6;Tlr7;Cd3e;Tlr9;Fzd5;Tlr4;Fzd10;Fzd2;Cd3d	2.81937e-09	6.87262e-08	molecular_function
GO:0005102	signaling receptor binding	19	160	443	20023	0.11875	0.0221246	5.36734	22412;18708;14362;22419;22413;19692;22421;22417;13649;14370;22415;22409;20459;21899;216795;22411;22420;21898;22418	Wnt9b;Pik3r1;Fzd1;Wnt5b;Wnt2;Reg1;Wnt7a;Wnt4;Egfr;Fzd8;Wnt3;Wnt10a;Ptk6;Tlr6;Wnt9a;Wnt11;Wnt6;Tlr4;Wnt5a	2.82824e-09	6.87262e-08	molecular_function
GO:0045893	positive regulation of transcription, DNA-templated	22	165	611	20209	0.133333	0.0302341	4.41004	107515;14362;26395;18128;20682;22421;16176;22417;13649;54123;54139;12550;26396;12224;14463;22411;26397;22420;22418;12591;57265;20750	Lgr4;Fzd1;Map2k1;Notch1;Sox9;Wnt7a;Il1b;Wnt4;Egfr;Irf7;Irf6;Cdh1;Map2k2;Klf5;Gata4;Wnt11;Map2k3;Wnt6;Wnt5a;Cdx2;Fzd2;Spp1	5.63885e-09	1.97194e-07	biological_process
GO:0005578	proteinaceous extracellular matrix	16	168	322	20330	0.0952381	0.0158387	6.01301	22412;22418;22421;216795;64074;17831;22419;22413;22415;22411;81897;22409;12306;22420;22417;17393	Wnt9b;Wnt5a;Wnt7a;Wnt9a;Smoc2;Muc2;Wnt5b;Wnt2;Wnt3;Wnt11;Tlr9;Wnt10a;Anxa2;Wnt6;Wnt4;Mmp7	1.13667e-08	3.88742e-07	cellular_component
GO:0004708	MAP kinase kinase activity	5	160	11	20023	0.03125	0.000549368	56.8835	26398;26395;26397;26400;26396	Map2k4;Map2k1;Map2k3;Map2k7;Map2k2	1.36003e-08	3.00444e-07	molecular_function
GO:0000187	activation of MAPK activity	9	165	80	20209	0.0545455	0.00395863	13.7789	22418;26398;26395;21898;58991;26397;26400;26396;16176	Wnt5a;Map2k4;Map2k1;Tlr4;Ghrl;Map2k3;Map2k7;Map2k2;Il1b	1.82913e-08	6.21383e-07	biological_process
GO:0034123	positive regulation of toll-like receptor signaling pathway	4	165	5	20209	0.0242424	0.000247415	97.983	53791;81897;142980;24088	Tlr5;Tlr9;Tlr3;Tlr2	2.12899e-08	6.84152e-07	biological_process
GO:0050793	regulation of developmental process	4	165	5	20209	0.0242424	0.000247415	97.983	18129;18128;18132;18131	Notch2;Notch1;Notch4;Notch3	2.12899e-08	6.84152e-07	biological_process
GO:0042813	Wnt-activated receptor activity	6	160	23	20023	0.0375	0.00114868	32.6462	14365;14362;14370;57265;93897;14367	Fzd3;Fzd1;Fzd8;Fzd2;Fzd10;Fzd5	2.13778e-08	4.32901e-07	molecular_function
GO:0005886	plasma membrane	63	168	3910	20330	0.375	0.192327	1.94981	14365;107515;18708;14362;66166;24088;56332;17063;11746;26395;18707;18128;69787;22413;20202;18132;230828;13388;21897;16880;13649;216225;329252;14370;241612;14160;237310;12550;19126;20459;11745;16535;15976;380924;12739;21899;16952;18129;11747;20196;76768;69814;170743;320398;12501;81897;12306;16449;63993;64452;14367;12505;21898;17829;16206;57265;93897;232333;12006;207742;22349;20201;18131	Fzd3;Lgr4;Pik3r1;Fzd1;S100a14;Tlr2;Amotl2;Muc13;Anxa4;Map2k1;Pik3cd;Notch1;Anxa13;Wnt2;S100a9;Notch4;Il22ra1;Dll1;Tlr1;Lifr;Egfr;Slc5a8;Lgr6;Fzd8;Slc5a12;Lgr5;Il22ra2;Cdh1;Prom1;Ptk6;Anxa3;Kcnq1;Ifnar2;Olfm4;Cldn3;Tlr6;Anxa1;Notch2;Anxa5;S100a13;Alpi;Prss32;Tlr7;Lrig3;Cd3e;Tlr9;Anxa2;Jag1;Slc5a7;Slc5a4a;Fzd5;Cd44;Tlr4;Muc1;Lrig1;Fzd2;Fzd10;Slc6a1;Axin2;Rnf43;Vil1;S100a8;Notch3	2.35245e-08	6.70448e-07	cellular_component
GO:0007252	I-kappaB phosphorylation	5	165	12	20209	0.030303	0.000593795	51.0328	24088;170743;81897;142980;21898	Tlr2;Tlr7;Tlr9;Tlr3;Tlr4	2.58198e-08	7.90452e-07	biological_process
GO:0032760	positive regulation of tumor necrosis factor production	8	165	59	20209	0.0484848	0.00291949	16.6073	18708;12759;17087;24088;106759;81897;142980;21898	Pik3r1;Clu;Ly96;Tlr2;Ticam1;Tlr9;Tlr3;Tlr4	2.59274e-08	7.90452e-07	biological_process
GO:0043507	positive regulation of JUN kinase activity	7	165	40	20209	0.0424242	0.00197932	21.4338	21899;22418;14370;93897;81897;14367;16176	Tlr6;Wnt5a;Fzd8;Fzd10;Tlr9;Fzd5;Il1b	3.16396e-08	9.40487e-07	biological_process
GO:0008284	positive regulation of cell proliferation	19	165	515	20209	0.115152	0.0254837	4.51863	19693;18128;22413;20682;19692;22421;13388;16176;16880;13649;12759;30053;18129;20196;19694;18489;22418;12591;19695	Reg2;Notch1;Wnt2;Sox9;Reg1;Wnt7a;Dll1;Il1b;Lifr;Egfr;Clu;Reg3d;Notch2;S100a13;Reg3a;Reg3b;Wnt5a;Cdx2;Reg3g	4.57857e-08	1.32779e-06	biological_process
GO:0032728	positive regulation of interferon-beta production	6	165	26	20209	0.0363636	0.00128656	28.2643	56480;24088;54123;81897;142980;21898	Tbk1;Tlr2;Irf7;Tlr9;Tlr3;Tlr4	5.4382e-08	1.53953e-06	biological_process
GO:0045429	positive regulation of nitric oxide biosynthetic process	7	165	44	20209	0.0424242	0.00217725	19.4853	21899;12759;24088;106759;21898;53791;16176	Tlr6;Clu;Tlr2;Ticam1;Tlr4;Tlr5;Il1b	6.32752e-08	1.74963e-06	biological_process
GO:0045944	positive regulation of transcription by RNA polymerase II	28	165	1094	20209	0.169697	0.0541343	3.13474	18708;24088;18128;22413;27056;20682;142980;22421;16176;13388;13649;14370;54123;54139;12224;14463;56480;11921;81897;16449;14367;21898;18709;22418;30051;11925;21415;18131	Pik3r1;Tlr2;Notch1;Wnt2;Irf5;Sox9;Tlr3;Wnt7a;Il1b;Dll1;Egfr;Fzd8;Irf7;Irf6;Klf5;Gata4;Tbk1;Atoh1;Tlr9;Jag1;Fzd5;Tlr4;Pik3r2;Wnt5a;Spdef;Neurog3;Tcf7l1;Notch3	6.85046e-08	1.85118e-06	biological_process
GO:0007166	cell surface receptor signaling pathway	12	165	198	20209	0.0727273	0.00979761	7.42296	14365;13649;14362;16952;18707;14370;57265;93897;12502;12501;12500;14367	Fzd3;Egfr;Fzd1;Anxa1;Pik3cd;Fzd8;Fzd2;Fzd10;Cd3g;Cd3e;Cd3d;Fzd5	8.54817e-08	2.25862e-06	biological_process
GO:0048306	calcium-dependent protein binding	8	160	71	20023	0.05	0.00354592	14.1007	16952;20198;11746;11744;74648;11749;12306;11745	Anxa1;S100a4;Anxa4;Anxa11;S100pbp;Anxa6;Anxa2;Anxa3	9.6815e-08	1.8097e-06	molecular_function
GO:1901224	positive regulation of NIK/NF-kappaB signaling	7	165	47	20209	0.0424242	0.0023257	18.2415	13649;24088;21898;170743;81897;142980;16176	Egfr;Tlr2;Tlr4;Tlr7;Tlr9;Tlr3;Il1b	1.01735e-07	2.62962e-06	biological_process
GO:0017147	Wnt-protein binding	6	160	31	20023	0.0375	0.00154822	24.2214	14365;14362;14370;57265;93897;14367	Fzd3;Fzd1;Fzd8;Fzd2;Fzd10;Fzd5	1.47901e-07	2.56715e-06	molecular_function
GO:0050786	RAGE receptor binding	4	160	8	20023	0.025	0.000399541	62.5719	20198;20196;20201;20202	S100a4;S100a13;S100a8;S100a9	2.68118e-07	4.34351e-06	molecular_function
GO:0007219	Notch signaling pathway	9	165	112	20209	0.0545455	0.00554209	9.84205	18129;11921;11746;18128;20682;18132;16449;13388;18131	Notch2;Atoh1;Anxa4;Notch1;Sox9;Notch4;Jag1;Dll1;Notch3	3.46893e-07	8.77565e-06	biological_process
GO:1904659	glucose transmembrane transport	5	165	20	20209	0.030303	0.000989658	30.6197	20537;233836;64454;64452;230612	Slc5a1;Slc5a11;Slc5a4b;Slc5a4a;Slc5a9	4.79405e-07	1.18753e-05	biological_process
GO:0045080	positive regulation of chemokine biosynthetic process	4	165	9	20209	0.0242424	0.000445346	54.435	106759;22418;16176;142980	Ticam1;Wnt5a;Il1b;Tlr3	5.22962e-07	1.2436e-05	biological_process
GO:0045410	positive regulation of interleukin-6 biosynthetic process	4	165	9	20209	0.0242424	0.000445346	54.435	21899;21898;16176;21897	Tlr6;Tlr4;Il1b;Tlr1	5.22962e-07	1.2436e-05	biological_process
GO:0051092	positive regulation of NF-kappaB transcription factor activity	9	165	118	20209	0.0545455	0.00583898	9.3416	21899;22418;12759;24088;106759;21898;81897;142980;16176	Tlr6;Wnt5a;Clu;Tlr2;Ticam1;Tlr4;Tlr9;Tlr3;Il1b	5.41407e-07	1.26222e-05	biological_process
GO:0060576	intestinal epithelial cell development	4	165	10	20209	0.0242424	0.000494829	48.9915	12020;12224;30051;12550	Nkx3-2;Klf5;Spdef;Cdh1	8.66054e-07	1.98026e-05	biological_process
GO:0006814	sodium ion transport	9	165	126	20209	0.0545455	0.00623485	8.74848	20537;233836;241612;64454;63993;230612;53881;64452;216225	Slc5a1;Slc5a11;Slc5a12;Slc5a4b;Slc5a7;Slc5a9;Slc5a3;Slc5a4a;Slc5a8	9.43187e-07	2.11594e-05	biological_process
GO:0042127	regulation of cell proliferation	12	165	249	20209	0.0727273	0.0123212	5.90259	13649;16952;18128;21414;14160;58991;20682;66953;16449;20459;22421;17393	Egfr;Anxa1;Notch1;Tcf7;Lgr5;Ghrl;Sox9;Cdca7;Jag1;Ptk6;Wnt7a;Mmp7	1.00372e-06	2.20518e-05	biological_process
GO:0032722	positive regulation of chemokine production	5	165	23	20209	0.030303	0.00113811	26.6258	24088;170743;81897;142980;21898	Tlr2;Tlr7;Tlr9;Tlr3;Tlr4	1.02006e-06	2.20518e-05	biological_process
GO:0043123	positive regulation of I-kappaB kinase/NF-kappaB signaling	8	165	95	20209	0.0484848	0.00470088	10.314	21899;20198;106759;20196;21898;81897;142980;16176	Tlr6;S100a4;Ticam1;S100a13;Tlr4;Tlr9;Tlr3;Il1b	1.10821e-06	2.32011e-05	biological_process
GO:0043434	response to peptide hormone	6	165	42	20209	0.0363636	0.00207828	17.497	30053;19693;19695;19692;19694;18489	Reg3d;Reg2;Reg3g;Reg1;Reg3a;Reg3b	1.11225e-06	2.32011e-05	biological_process
GO:0039706	co-receptor binding	4	160	12	20023	0.025	0.000599311	41.7146	234130;22412;50722;50781	Dkk4;Wnt9b;Dkkl1;Dkk3	1.84919e-06	2.80846e-05	molecular_function
GO:0050718	positive regulation of interleukin-1 beta secretion	5	165	26	20209	0.030303	0.00128656	23.5536	22418;24088;170744;14367;21898	Wnt5a;Tlr2;Tlr8;Fzd5;Tlr4	1.95499e-06	4.00773e-05	biological_process
GO:0045078	positive regulation of interferon-gamma biosynthetic process	4	165	12	20209	0.0242424	0.000593795	40.8263	170744;170743;81897;142980	Tlr8;Tlr7;Tlr9;Tlr3	2.01551e-06	4.06176e-05	biological_process
GO:0045596	negative regulation of cell differentiation	6	165	47	20209	0.0363636	0.0023257	15.6356	18128;74318;16449;22417;13388;18131	Notch1;Hopx;Jag1;Wnt4;Dll1;Notch3	2.20118e-06	4.36201e-05	biological_process
GO:0051260	protein homooligomerization	11	165	227	20209	0.0666667	0.0112326	5.9351	380924;12739;11747;12502;232333;12501;11749;19692;12550;12500;18489	Olfm4;Cldn3;Anxa5;Cd3g;Slc6a1;Cd3e;Anxa6;Reg1;Cdh1;Cd3d;Reg3b	2.72536e-06	5.31222e-05	biological_process
GO:0032729	positive regulation of interferon-gamma production	6	165	49	20209	0.0363636	0.00242466	14.9974	16159;22418;21898;12501;14367;16176	Il12a;Wnt5a;Tlr4;Cd3e;Fzd5;Il1b	2.82828e-06	5.33781e-05	biological_process
GO:0023014	signal transduction by protein phosphorylation	6	165	49	20209	0.0363636	0.00242466	14.9974	26398;26395;26397;26400;26410;26396	Map2k4;Map2k1;Map2k3;Map2k7;Map3k8;Map2k2	2.82828e-06	5.33781e-05	biological_process
GO:0046982	protein heterodimerization activity	17	160	568	20023	0.10625	0.0283674	3.7455	18709;13649;18708;14362;21899;24088;16159;57265;18128;12502;12501;20682;13226;12500;16880;21898;21897	Pik3r2;Egfr;Pik3r1;Fzd1;Tlr6;Tlr2;Il12a;Fzd2;Notch1;Cd3g;Cd3e;Sox9;Defa31;Cd3d;Lifr;Tlr4;Tlr1	3.17018e-06	4.5315e-05	molecular_function
GO:0001942	hair follicle development	6	165	50	20209	0.0363636	0.00247415	14.6975	14365;107515;13649;14160;22409;20682	Fzd3;Lgr4;Egfr;Lgr5;Wnt10a;Sox9	3.19237e-06	5.93082e-05	biological_process
GO:0043065	positive regulation of apoptotic process	13	165	339	20209	0.0787879	0.0167747	4.69683	12759;16952;18129;11747;26398;18128;21898;30051;50722;17831;22411;27056;16176	Clu;Anxa1;Notch2;Anxa5;Map2k4;Notch1;Tlr4;Spdef;Dkkl1;Muc2;Wnt11;Irf5;Il1b	4.4611e-06	8.14243e-05	biological_process
GO:0031098	stress-activated protein kinase signaling cascade	6	165	53	20209	0.0363636	0.00262259	13.8655	26398;26395;26397;26400;26410;26396	Map2k4;Map2k1;Map2k3;Map2k7;Map3k8;Map2k2	4.51977e-06	8.14243e-05	biological_process
GO:0004859	phospholipase inhibitor activity	3	160	5	20023	0.01875	0.000249713	75.0863	16952;11745;12306	Anxa1;Anxa3;Anxa2	4.94913e-06	6.68133e-05	molecular_function
GO:0033031	positive regulation of neutrophil apoptotic process	3	165	5	20209	0.0181818	0.000247415	73.4873	18707;16952;12505	Pik3cd;Anxa1;Cd44	5.2809e-06	9.09998e-05	biological_process
GO:0140052	cellular response to oxidised low-density lipoprotein particle stimulus	3	165	5	20209	0.0181818	0.000247415	73.4873	106759;21899;21898	Ticam1;Tlr6;Tlr4	5.2809e-06	9.09998e-05	biological_process
GO:0071221	cellular response to bacterial lipopeptide	3	165	5	20209	0.0181818	0.000247415	73.4873	21899;24088;21897	Tlr6;Tlr2;Tlr1	5.2809e-06	9.09998e-05	biological_process
GO:0042105	alpha-beta T cell receptor complex	3	168	5	20330	0.0178571	0.000245942	72.6071	12501;12500;12502	Cd3e;Cd3d;Cd3g	5.47624e-06	0.000133777	cellular_component
GO:0030335	positive regulation of cell migration	10	165	207	20209	0.0606061	0.010243	5.91685	13649;18708;18707;329252;26395;18128;22419;22411;22349;16176	Egfr;Pik3r1;Pik3cd;Lgr6;Map2k1;Notch1;Wnt5b;Wnt11;Vil1;Il1b	8.04904e-06	0.000136719	biological_process
GO:0051607	defense response to virus	9	165	164	20209	0.0545455	0.0081152	6.7214	56480;106759;54123;170743;81897;27056;142980;170744;15976	Tbk1;Ticam1;Irf7;Tlr7;Tlr9;Irf5;Tlr3;Tlr8;Ifnar2	8.32148e-06	0.000139356	biological_process
GO:0048471	perinuclear region of cytoplasm	17	168	593	20330	0.10119	0.0291687	3.46914	380924;13649;66166;12652;12759;20750;11746;20198;26395;20196;21898;11749;19692;12550;12306;14367;26396	Olfm4;Egfr;S100a14;Chga;Clu;Spp1;Anxa4;S100a4;Map2k1;S100a13;Tlr4;Anxa6;Reg1;Cdh1;Anxa2;Fzd5;Map2k2	8.87882e-06	0.000189785	cellular_component
GO:0014002	astrocyte development	4	165	17	20209	0.0242424	0.000841209	28.8185	20201;21898;13388;20202	S100a8;Tlr4;Dll1;S100a9	9.38644e-06	0.000155007	biological_process
GO:0071723	lipopeptide binding	3	160	6	20023	0.01875	0.000299655	62.5719	21899;24088;21897	Tlr6;Tlr2;Tlr1	9.84009e-06	0.00012585	molecular_function
GO:0008595	anterior/posterior axis specification, embryo	3	165	6	20209	0.0181818	0.000296897	61.2394	14367;22418;21415	Fzd5;Wnt5a;Tcf7l1	1.04983e-05	0.000168683	biological_process
GO:2000483	negative regulation of interleukin-8 secretion	3	165	6	20209	0.0181818	0.000296897	61.2394	21899;16952;11746	Tlr6;Anxa1;Anxa4	1.04983e-05	0.000168683	biological_process
GO:0090263	positive regulation of canonical Wnt signaling pathway	7	165	94	20209	0.0424242	0.00465139	9.12076	107515;13649;22418;22421;22413;14160;22417	Lgr4;Egfr;Wnt5a;Wnt7a;Wnt2;Lgr5;Wnt4	1.20077e-05	0.000190363	biological_process
GO:0051770	positive regulation of nitric-oxide synthase biosynthetic process	4	165	19	20209	0.0242424	0.000940175	25.785	26398;81897;21898;24088	Map2k4;Tlr9;Tlr4;Tlr2	1.50928e-05	0.000236123	biological_process
GO:0061314	Notch signaling involved in heart development	3	165	7	20209	0.0181818	0.00034638	52.4909	16449;18128;13388	Jag1;Notch1;Dll1	1.82617e-05	0.000274851	biological_process
GO:0072006	nephron development	3	165	7	20209	0.0181818	0.00034638	52.4909	16449;22417;13388	Jag1;Wnt4;Dll1	1.82617e-05	0.000274851	biological_process
GO:0060575	intestinal epithelial cell differentiation	3	165	7	20209	0.0181818	0.00034638	52.4909	20459;14463;12591	Ptk6;Gata4;Cdx2	1.82617e-05	0.000274851	biological_process
GO:0010629	negative regulation of gene expression	10	165	228	20209	0.0606061	0.0112821	5.37188	14463;18129;56480;26395;18128;12501;20682;26396;22417;16176	Gata4;Notch2;Tbk1;Map2k1;Notch1;Cd3e;Sox9;Map2k2;Wnt4;Il1b	1.86543e-05	0.000275175	biological_process
GO:0022408	negative regulation of cell-cell adhesion	4	165	20	20209	0.0242424	0.000989658	24.4958	16449;18708;12550;140474	Jag1;Pik3r1;Cdh1;Muc4	1.87462e-05	0.000275175	biological_process
GO:0001932	regulation of protein phosphorylation	6	165	68	20209	0.0363636	0.00336484	10.807	22412;26395;170743;81897;170744;26396	Wnt9b;Map2k1;Tlr7;Tlr9;Tlr8;Map2k2	1.94794e-05	0.000282451	biological_process
GO:0006468	protein phosphorylation	16	165	574	20209	0.0969697	0.0284032	3.41404	13649;26415;18708;22418;19094;56480;26398;18707;26395;22411;26397;29857;26400;26410;20459;26396	Egfr;Mapk13;Pik3r1;Wnt5a;Mapk11;Tbk1;Map2k4;Pik3cd;Map2k1;Wnt11;Map2k3;Mapk12;Map2k7;Map3k8;Ptk6;Map2k2	1.99654e-05	0.000286011	biological_process
GO:0015293	symporter activity	7	160	108	20023	0.04375	0.0053938	8.11117	20537;233836;241612;232333;63993;53881;216225	Slc5a1;Slc5a11;Slc5a12;Slc6a1;Slc5a7;Slc5a3;Slc5a8	2.58689e-05	0.000309745	molecular_function
GO:0022857	transmembrane transporter activity	8	160	149	20023	0.05	0.00744144	6.71913	20537;233836;241612;63993;230612;53881;64452;216225	Slc5a1;Slc5a11;Slc5a12;Slc5a7;Slc5a9;Slc5a3;Slc5a4a;Slc5a8	2.67681e-05	0.000309745	molecular_function
GO:0035019	somatic stem cell population maintenance	5	165	44	20209	0.030303	0.00217725	13.918	12591;20682;17173;21415;22421	Cdx2;Sox9;Ascl2;Tcf7l1;Wnt7a	2.86653e-05	0.000382759	biological_process
GO:0045416	positive regulation of interleukin-8 biosynthetic process	3	165	8	20209	0.0181818	0.000395863	45.9295	170744;170743;21898	Tlr8;Tlr7;Tlr4	2.90433e-05	0.000382759	biological_process
GO:1904948	midbrain dopaminergic neuron differentiation	3	165	8	20209	0.0181818	0.000395863	45.9295	22413;22412;22418	Wnt2;Wnt9b;Wnt5a	2.90433e-05	0.000382759	biological_process
GO:0035239	tube morphogenesis	3	165	8	20209	0.0181818	0.000395863	45.9295	107515;14463;22417	Lgr4;Gata4;Wnt4	2.90433e-05	0.000382759	biological_process
GO:0060907	positive regulation of macrophage cytokine production	3	165	8	20209	0.0181818	0.000395863	45.9295	22418;21898;24088	Wnt5a;Tlr4;Tlr2	2.90433e-05	0.000382759	biological_process
GO:0014807	regulation of somitogenesis	3	165	8	20209	0.0181818	0.000395863	45.9295	18128;13388;12591	Notch1;Dll1;Cdx2	2.90433e-05	0.000382759	biological_process
GO:1903800	positive regulation of production of miRNAs involved in gene silencing by miRNA	3	165	8	20209	0.0181818	0.000395863	45.9295	13649;26395;26396	Egfr;Map2k1;Map2k2	2.90433e-05	0.000382759	biological_process
GO:0046330	positive regulation of JNK cascade	6	165	73	20209	0.0363636	0.00361225	10.0667	22418;21898;142980;26400;22421;16176	Wnt5a;Tlr4;Tlr3;Map2k7;Wnt7a;Il1b	2.92944e-05	0.000382759	biological_process
GO:0005112	Notch binding	4	160	24	20023	0.025	0.00119862	20.8573	16449;18128;18132;13388	Jag1;Notch1;Notch4;Dll1	3.68345e-05	0.000406853	molecular_function
GO:0051091	positive regulation of DNA binding transcription factor activity	7	165	112	20209	0.0424242	0.00554209	7.65492	14362;57265;21898;22413;11925;11745;16176	Fzd1;Fzd2;Tlr4;Wnt2;Neurog3;Anxa3;Il1b	3.75901e-05	0.000485811	biological_process
GO:0001658	branching involved in ureteric bud morphogenesis	5	165	47	20209	0.030303	0.0023257	13.0297	22412;20682;22420;22417;12505	Wnt9b;Sox9;Wnt6;Wnt4;Cd44	3.9697e-05	0.000507524	biological_process
GO:0016500	protein-hormone receptor activity	3	160	9	20023	0.01875	0.000449483	41.7146	107515;14160;329252	Lgr4;Lgr5;Lgr6	4.06044e-05	0.000428995	molecular_function
GO:0032147	activation of protein kinase activity	6	165	78	20209	0.0363636	0.00385967	9.42145	26398;26395;26397;26400;26410;26396	Map2k4;Map2k1;Map2k3;Map2k7;Map3k8;Map2k2	4.27404e-05	0.000540621	biological_process
GO:0030277	maintenance of gastrointestinal epithelium	3	165	9	20209	0.0181818	0.000445346	40.8263	81897;17063;17831	Tlr9;Muc13;Muc2	4.33035e-05	0.000541978	biological_process
GO:0016209	antioxidant activity	4	160	25	20023	0.025	0.00124856	20.023	20201;14080;11808;20202	S100a8;Fabp1;Apoa4;S100a9	4.35784e-05	0.000441231	molecular_function
GO:0032735	positive regulation of interleukin-12 production	4	165	25	20209	0.0242424	0.00123707	19.5966	81897;142980;21898;24088	Tlr9;Tlr3;Tlr4;Tlr2	4.74111e-05	0.000587207	biological_process
GO:0004896	cytokine receptor activity	5	160	50	20023	0.03125	0.00249713	12.5144	237310;230828;15976;12505;16880	Il22ra2;Il22ra1;Ifnar2;Cd44;Lifr	4.85009e-05	0.000471428	molecular_function
GO:0043066	negative regulation of apoptotic process	15	165	552	20209	0.0909091	0.0273146	3.32823	13649;18708;22418;11921;14463;12759;14080;140474;12020;22411;58991;20682;20750;22421;12505	Egfr;Pik3r1;Wnt5a;Atoh1;Gata4;Clu;Fabp1;Muc4;Nkx3-2;Wnt11;Ghrl;Sox9;Spp1;Wnt7a;Cd44	4.89565e-05	0.000600096	biological_process
GO:0004713	protein tyrosine kinase activity	7	160	121	20023	0.04375	0.00604305	7.23972	13649;26398;26395;26397;26400;20459;26396	Egfr;Map2k4;Map2k1;Map2k3;Map2k7;Ptk6;Map2k2	5.37206e-05	0.000502081	molecular_function
GO:0008285	negative regulation of cell proliferation	12	165	378	20209	0.0727273	0.0187045	3.88822	24088;216795;26395;18128;17831;13388;54139;12006;20682;19692;14367;16176	Tlr2;Wnt9a;Map2k1;Notch1;Muc2;Dll1;Irf6;Axin2;Sox9;Reg1;Fzd5;Il1b	6.67914e-05	0.000810357	biological_process
GO:0006357	regulation of transcription by RNA polymerase II	14	165	506	20209	0.0848485	0.0250383	3.38874	14463;18129;12591;11746;18128;30051;27056;17173;74318;21415;20682;15976;12224;21414	Gata4;Notch2;Cdx2;Anxa4;Notch1;Spdef;Irf5;Ascl2;Hopx;Tcf7l1;Sox9;Ifnar2;Klf5;Tcf7	7.27365e-05	0.000873572	biological_process
GO:0048019	receptor antagonist activity	3	160	11	20023	0.01875	0.000549368	34.1301	234130;50722;50781	Dkk4;Dkkl1;Dkk3	7.88254e-05	0.000709429	molecular_function
GO:0003184	pulmonary valve morphogenesis	3	165	11	20209	0.0181818	0.000544312	33.4033	16449;18129;18128	Jag1;Notch2;Notch1	8.4043e-05	0.000989378	biological_process
GO:0034142	toll-like receptor 4 signaling pathway	3	165	11	20209	0.0181818	0.000544312	33.4033	66166;21898;17087	S100a14;Tlr4;Ly96	8.4043e-05	0.000989378	biological_process
GO:0031663	lipopolysaccharide-mediated signaling pathway	4	165	29	20209	0.0242424	0.001435	16.8936	106759;21898;16176;17087	Ticam1;Tlr4;Il1b;Ly96	8.67801e-05	0.00101158	biological_process
GO:0106003	amyloid-beta complex	3	168	11	20330	0.0178571	0.000541072	33.0032	14367;12759;24088	Fzd5;Clu;Tlr2	8.71126e-05	0.00165514	cellular_component
GO:0001947	heart looping	5	165	57	20209	0.030303	0.00282053	10.7438	14463;22418;18129;18128;13388	Gata4;Wnt5a;Notch2;Notch1;Dll1	0.000101465	0.00116212	biological_process
GO:0007346	regulation of mitotic cell cycle	6	165	91	20209	0.0363636	0.00450294	8.07552	26398;26395;26397;26400;26410;26396	Map2k4;Map2k1;Map2k3;Map2k7;Map3k8;Map2k2	0.000101649	0.00116212	biological_process
GO:0038023	signaling receptor activity	8	160	180	20023	0.05	0.00898966	5.56194	18129;24088;18128;18132;142980;170744;21898;18131	Notch2;Tlr2;Notch1;Notch4;Tlr3;Tlr8;Tlr4;Notch3	0.000101934	0.000884643	molecular_function
GO:0070986	left/right axis specification	3	165	12	20209	0.0181818	0.000593795	30.6197	18129;18128;13388	Notch2;Notch1;Dll1	0.000111386	0.00121502	biological_process
GO:0051403	stress-activated MAPK cascade	3	165	12	20209	0.0181818	0.000593795	30.6197	19094;26415;26400	Mapk11;Mapk13;Map2k7	0.000111386	0.00121502	biological_process
GO:0032700	negative regulation of interleukin-17 production	3	165	12	20209	0.0181818	0.000593795	30.6197	16159;21898;24088	Il12a;Tlr4;Tlr2	0.000111386	0.00121502	biological_process
GO:0032495	response to muramyl dipeptide	3	165	12	20209	0.0181818	0.000593795	30.6197	16449;18128;27056	Jag1;Notch1;Irf5	0.000111386	0.00121502	biological_process
GO:0048103	somatic stem cell division	3	165	12	20209	0.0181818	0.000593795	30.6197	18128;22421;12151	Notch1;Wnt7a;Bmi1	0.000111386	0.00121502	biological_process
GO:0005942	phosphatidylinositol 3-kinase complex	3	168	12	20330	0.0178571	0.000590261	30.253	18709;18708;18707	Pik3r2;Pik3r1;Pik3cd	0.000115445	0.0017051	cellular_component
GO:0042581	specific granule	3	168	12	20330	0.0178571	0.000590261	30.253	380924;11745;11744	Olfm4;Anxa3;Anxa11	0.000115445	0.0017051	cellular_component
GO:0031410	cytoplasmic vesicle	17	168	730	20330	0.10119	0.0359075	2.81809	21899;12652;12759;24088;56332;16952;106759;18128;50722;13388;170743;81897;320398;18132;16535;16176;21897	Tlr6;Chga;Clu;Tlr2;Amotl2;Anxa1;Ticam1;Notch1;Dkkl1;Dll1;Tlr7;Tlr9;Lrig3;Notch4;Kcnq1;Il1b;Tlr1	0.000119656	0.0017051	cellular_component
GO:0019903	protein phosphatase binding	6	160	97	20023	0.0375	0.00484443	7.74085	18709;13649;18708;19692;12550;26400	Pik3r2;Egfr;Pik3r1;Reg1;Cdh1;Map2k7	0.000128595	0.00107754	molecular_function
GO:0060412	ventricular septum morphogenesis	4	165	32	20209	0.0242424	0.00158345	15.3098	22411;57265;14362;18128	Wnt11;Fzd2;Fzd1;Notch1	0.000128907	0.0013776	biological_process
GO:0050767	regulation of neurogenesis	4	165	32	20209	0.0242424	0.00158345	15.3098	22415;18128;17173;13388	Wnt3;Notch1;Ascl2;Dll1	0.000128907	0.0013776	biological_process
GO:0048839	inner ear development	5	165	60	20209	0.030303	0.00296897	10.2066	11921;14160;16449;16535;13388	Atoh1;Lgr5;Jag1;Kcnq1;Dll1	0.000129765	0.0013776	biological_process
GO:0043235	receptor complex	8	168	181	20330	0.047619	0.0089031	5.34859	13649;21899;18129;18128;170743;16880;21898;18131	Egfr;Tlr6;Notch2;Notch1;Tlr7;Lifr;Tlr4;Notch3	0.000133944	0.00176187	cellular_component
GO:2000484	positive regulation of interleukin-8 secretion	3	165	13	20209	0.0181818	0.000643278	28.2643	22418;24088;21897	Wnt5a;Tlr2;Tlr1	0.000143933	0.00147532	biological_process
GO:0042535	positive regulation of tumor necrosis factor biosynthetic process	3	165	13	20209	0.0181818	0.000643278	28.2643	21898;24088;21897	Tlr4;Tlr2;Tlr1	0.000143933	0.00147532	biological_process
GO:0032727	positive regulation of interferon-alpha production	3	165	13	20209	0.0181818	0.000643278	28.2643	56480;21898;54123	Tbk1;Tlr4;Irf7	0.000143933	0.00147532	biological_process
GO:0090179	planar cell polarity pathway involved in neural tube closure	3	165	13	20209	0.0181818	0.000643278	28.2643	22418;57265;14362	Wnt5a;Fzd2;Fzd1	0.000143933	0.00147532	biological_process
GO:0070374	positive regulation of ERK1 and ERK2 cascade	9	165	239	20209	0.0545455	0.0118264	4.61217	13649;14463;18129;24088;26395;18128;21898;12505;16176	Egfr;Gata4;Notch2;Tlr2;Map2k1;Notch1;Tlr4;Cd44;Il1b	0.000157526	0.00160084	biological_process
GO:0004707	MAP kinase activity	3	160	14	20023	0.01875	0.000699196	26.8165	19094;26415;29857	Mapk11;Mapk13;Mapk12	0.000170853	0.00138391	molecular_function
GO:0002437	inflammatory response to antigenic stimulus	3	165	14	20209	0.0181818	0.000692761	26.2455	18129;18128;16176	Notch2;Notch1;Il1b	0.00018209	0.00183479	biological_process
GO:0005887	integral component of plasma membrane	24	168	1317	20330	0.142857	0.0647811	2.20523	107515;18128;142980;21897;13649;14160;19126;16535;15976;230612;21899;20537;18129;63993;170744;53881;14367;21898;233836;64454;232333;207742;64452;18131	Lgr4;Notch1;Tlr3;Tlr1;Egfr;Lgr5;Prom1;Kcnq1;Ifnar2;Slc5a9;Tlr6;Slc5a1;Notch2;Slc5a7;Tlr8;Slc5a3;Fzd5;Tlr4;Slc5a11;Slc5a4b;Slc6a1;Rnf43;Slc5a4a;Notch3	0.000216491	0.00264428	cellular_component
GO:0001775	cell activation	3	165	15	20209	0.0181818	0.000742244	24.4958	21899;24088;21897	Tlr6;Tlr2;Tlr1	0.00022625	0.00222323	biological_process
GO:1904469	positive regulation of tumor necrosis factor secretion	3	165	15	20209	0.0181818	0.000742244	24.4958	14367;22418;24088	Fzd5;Wnt5a;Tlr2	0.00022625	0.00222323	biological_process
GO:0090303	positive regulation of wound healing	3	165	15	20209	0.0181818	0.000742244	24.4958	19694;19695;16952	Reg3a;Reg3g;Anxa1	0.00022625	0.00222323	biological_process
GO:0004672	protein kinase activity	13	160	514	20023	0.08125	0.0256705	3.16511	13649;26415;19094;56480;26398;26395;26397;20682;29857;26400;26410;20459;26396	Egfr;Mapk13;Mapk11;Tbk1;Map2k4;Map2k1;Map2k3;Sox9;Mapk12;Map2k7;Map3k8;Ptk6;Map2k2	0.000256178	0.00197271	molecular_function
GO:0046914	transition metal ion binding	3	160	16	20023	0.01875	0.000799081	23.4645	381493;20198;12309	S100a7a;S100a4;S100g	0.000259781	0.00197271	molecular_function
GO:0044212	transcription regulatory region DNA binding	9	160	265	20023	0.05625	0.0132348	4.25017	14463;22418;54123;54139;22411;27056;20682;21415;21414	Gata4;Wnt5a;Irf7;Irf6;Wnt11;Irf5;Sox9;Tcf7l1;Tcf7	0.000288367	0.00212343	molecular_function
GO:0005902	microvillus	5	168	74	20330	0.0297619	0.00363994	8.17648	17110;19126;22349;666339;12505	Lyz1;Prom1;Vil1;Muc3;Cd44	0.000369137	0.00395527	cellular_component
GO:0045121	membrane raft	9	168	265	20330	0.0535714	0.0130349	4.10984	13649;21899;24088;20194;13388;12306;16535;21898;21897	Egfr;Tlr6;Tlr2;S100a10;Dll1;Anxa2;Kcnq1;Tlr4;Tlr1	0.000370083	0.00395527	cellular_component
GO:0005149	interleukin-1 receptor binding	3	160	18	20023	0.01875	0.000898966	20.8573	81897;53791;16176	Tlr9;Tlr5;Il1b	0.000374119	0.00267385	molecular_function
GO:0071310	cellular response to organic substance	4	165	42	20209	0.0242424	0.00207828	11.6646	19094;26415;16176;29857	Mapk11;Mapk13;Il1b;Mapk12	0.000376565	0.00366997	biological_process
GO:0042802	identical protein binding	21	160	1162	20023	0.13125	0.0580333	2.26163	14362;11808;56332;11746;27056;19692;142980;13649;20198;12550;20459;12739;21899;56480;12306;170744;18489;17110;57265;22349;18131	Fzd1;Apoa4;Amotl2;Anxa4;Irf5;Reg1;Tlr3;Egfr;S100a4;Cdh1;Ptk6;Cldn3;Tlr6;Tbk1;Anxa2;Tlr8;Reg3b;Lyz1;Fzd2;Vil1;Notch3	0.000389165	0.00270192	molecular_function
GO:0030154	cell differentiation	19	165	975	20209	0.115152	0.0482458	2.38677	107515;18707;18128;20682;18132;17173;22417;13388;13649;54139;20459;18129;11921;14367;22418;12591;30051;11925;18131	Lgr4;Pik3cd;Notch1;Sox9;Notch4;Ascl2;Wnt4;Dll1;Egfr;Irf6;Ptk6;Notch2;Atoh1;Fzd5;Wnt5a;Cdx2;Spdef;Neurog3;Notch3	0.000394004	0.00370185	biological_process
GO:1900017	positive regulation of cytokine production involved in inflammatory response	3	165	18	20209	0.0181818	0.000890692	20.4131	106759;21899;21898	Ticam1;Tlr6;Tlr4	0.000398517	0.00370185	biological_process
GO:0042491	inner ear auditory receptor cell differentiation	3	165	18	20209	0.0181818	0.000890692	20.4131	16449;11921;13388	Jag1;Atoh1;Dll1	0.000398517	0.00370185	biological_process
GO:0043032	positive regulation of macrophage activation	3	165	18	20209	0.0181818	0.000890692	20.4131	21899;22418;21898	Tlr6;Wnt5a;Tlr4	0.000398517	0.00370185	biological_process
GO:0050892	intestinal absorption	3	165	18	20209	0.0181818	0.000890692	20.4131	16535;20537;14080	Kcnq1;Slc5a1;Fabp1	0.000398517	0.00370185	biological_process
GO:0032481	positive regulation of type I interferon production	3	165	18	20209	0.0181818	0.000890692	20.4131	106759;142980;54123	Ticam1;Tlr3;Irf7	0.000398517	0.00370185	biological_process
GO:0048812	neuron projection morphogenesis	5	165	77	20209	0.030303	0.00381018	7.95317	13649;22418;12759;26395;16880	Egfr;Wnt5a;Clu;Map2k1;Lifr	0.000419937	0.00387058	biological_process
GO:0000165	MAPK cascade	5	165	78	20209	0.030303	0.00385967	7.8512	16176;26398;26395;26397;26396	Il1b;Map2k4;Map2k1;Map2k3;Map2k2	0.000445772	0.00404598	biological_process
GO:0045665	negative regulation of neuron differentiation	5	165	78	20209	0.030303	0.00385967	7.8512	18128;13388;16449;16176;18131	Notch1;Dll1;Jag1;Il1b;Notch3	0.000445772	0.00404598	biological_process
GO:0032331	negative regulation of chondrocyte differentiation	3	165	19	20209	0.0181818	0.000940175	19.3388	12020;20682;216795	Nkx3-2;Sox9;Wnt9a	0.000470409	0.00420539	biological_process
GO:0001953	negative regulation of cell-matrix adhesion	3	165	19	20209	0.0181818	0.000940175	19.3388	16449;18708;140474	Jag1;Pik3r1;Muc4	0.000470409	0.00420539	biological_process
GO:0030890	positive regulation of B cell proliferation	4	165	45	20209	0.0242424	0.00222673	10.887	106759;81897;21898;12151	Ticam1;Tlr9;Tlr4;Bmi1	0.000491824	0.00436402	biological_process
GO:0050727	regulation of inflammatory response	5	165	80	20209	0.030303	0.00395863	7.65492	16952;21898;20202;81897;20201	Anxa1;Tlr4;S100a9;Tlr9;S100a8	0.000501018	0.00441267	biological_process
GO:0007368	determination of left/right symmetry	5	165	81	20209	0.030303	0.00400812	7.56042	22418;18129;18128;12020;13388	Wnt5a;Notch2;Notch1;Nkx3-2;Dll1	0.000530497	0.00463795	biological_process
GO:0001829	trophectodermal cell differentiation	3	165	20	20209	0.0181818	0.000989658	18.3718	74318;12550;12591	Hopx;Cdh1;Cdx2	0.000550114	0.00470565	biological_process
GO:0002218	activation of innate immune response	3	165	20	20209	0.0181818	0.000989658	18.3718	81897;21898;56480	Tlr9;Tlr4;Tbk1	0.000550114	0.00470565	biological_process
GO:0060324	face development	3	165	20	20209	0.0181818	0.000989658	18.3718	26395;22418;26396	Map2k1;Wnt5a;Map2k2	0.000550114	0.00470565	biological_process
GO:0007050	cell cycle arrest	5	165	82	20209	0.030303	0.0040576	7.46822	16159;18129;26395;18128;54139	Il12a;Notch2;Map2k1;Notch1;Irf6	0.000561262	0.00476672	biological_process
GO:0008013	beta-catenin binding	5	160	85	20023	0.03125	0.00424512	7.3614	12006;20682;12550;21415;21414	Axin2;Sox9;Cdh1;Tcf7l1;Tcf7	0.000599919	0.00399425	molecular_function
GO:0046935	1-phosphatidylinositol-3-kinase regulator activity	2	160	5	20023	0.0125	0.000249713	50.0575	18709;18708	Pik3r2;Pik3r1	0.000624614	0.00399425	molecular_function
GO:0035662	Toll-like receptor 4 binding	2	160	5	20023	0.0125	0.000249713	50.0575	20201;20202	S100a8;S100a9	0.000624614	0.00399425	molecular_function
GO:0003192	mitral valve formation	2	165	5	20209	0.0121212	0.000247415	48.9915	14463;18128	Gata4;Notch1	0.000651987	0.00516808	biological_process
GO:0018119	peptidyl-cysteine S-nitrosylation	2	165	5	20209	0.0121212	0.000247415	48.9915	20201;20202	S100a8;S100a9	0.000651987	0.00516808	biological_process
GO:0038031	non-canonical Wnt signaling pathway via JNK cascade	2	165	5	20209	0.0121212	0.000247415	48.9915	93897;22418	Fzd10;Wnt5a	0.000651987	0.00516808	biological_process
GO:0033278	cell proliferation in midbrain	2	165	5	20209	0.0121212	0.000247415	48.9915	14365;22413	Fzd3;Wnt2	0.000651987	0.00516808	biological_process
GO:0051964	negative regulation of synapse assembly	2	165	5	20209	0.0121212	0.000247415	48.9915	22418;24088	Wnt5a;Tlr2	0.000651987	0.00516808	biological_process
GO:0003413	chondrocyte differentiation involved in endochondral bone morphogenesis	2	165	5	20209	0.0121212	0.000247415	48.9915	12006;20682	Axin2;Sox9	0.000651987	0.00516808	biological_process
GO:0061073	ciliary body morphogenesis	2	165	5	20209	0.0121212	0.000247415	48.9915	16449;18129	Jag1;Notch2	0.000651987	0.00516808	biological_process
GO:0072164	mesonephric tubule development	2	165	5	20209	0.0121212	0.000247415	48.9915	22412;22417	Wnt9b;Wnt4	0.000651987	0.00516808	biological_process
GO:0032741	positive regulation of interleukin-18 production	2	165	5	20209	0.0121212	0.000247415	48.9915	81897;24088	Tlr9;Tlr2	0.000651987	0.00516808	biological_process
GO:0045836	positive regulation of meiotic nuclear division	2	165	5	20209	0.0121212	0.000247415	48.9915	22418;22417	Wnt5a;Wnt4	0.000651987	0.00516808	biological_process
GO:0045597	positive regulation of cell differentiation	4	165	50	20209	0.0242424	0.00247415	9.7983	26395;12759;216795;12591	Map2k1;Clu;Wnt9a;Cdx2	0.000736523	0.00579951	biological_process
GO:0043565	sequence-specific DNA binding	14	160	651	20023	0.0875	0.0325126	2.69126	14463;11921;12591;12151;18128;30051;54139;12020;27056;17173;21415;20682;12224;21414	Gata4;Atoh1;Cdx2;Bmi1;Notch1;Spdef;Irf6;Nkx3-2;Irf5;Ascl2;Tcf7l1;Sox9;Klf5;Tcf7	0.000752606	0.00468932	molecular_function
GO:0031435	mitogen-activated protein kinase kinase kinase binding	3	160	23	20023	0.01875	0.00114868	16.3231	26398;26395;26400	Map2k4;Map2k1;Map2k7	0.00078851	0.0047902	molecular_function
GO:0060548	negative regulation of cell death	5	165	89	20209	0.030303	0.00440398	6.88083	12759;216795;18128;22411;18489	Clu;Wnt9a;Notch1;Wnt11;Reg3b	0.000815629	0.00638015	biological_process
GO:0035924	cellular response to vascular endothelial growth factor stimulus	3	165	23	20209	0.0181818	0.00113811	15.9755	26397;18128;16952	Map2k3;Notch1;Anxa1	0.000839384	0.0064807	biological_process
GO:0046579	positive regulation of Ras protein signal transduction	3	165	23	20209	0.0181818	0.00113811	15.9755	26395;18129;18128	Map2k1;Notch2;Notch1	0.000839384	0.0064807	biological_process
GO:0042803	protein homodimerization activity	17	160	897	20023	0.10625	0.0447985	2.37173	380924;14362;11808;17063;16952;20194;16535;20196;12502;76768;12501;11749;13226;19692;12550;22349;12500	Olfm4;Fzd1;Apoa4;Muc13;Anxa1;S100a10;Kcnq1;S100a13;Cd3g;Alpi;Cd3e;Anxa6;Defa31;Reg1;Cdh1;Vil1;Cd3d	0.000856101	0.00507397	molecular_function
GO:0015129	lactate transmembrane transporter activity	2	160	6	20023	0.0125	0.000299655	41.7146	241612;216225	Slc5a12;Slc5a8	0.000932002	0.0053563	molecular_function
GO:0005543	phospholipid binding	5	160	94	20023	0.03125	0.0046946	6.65658	71790;14080;16952;11808;16449	Anxa9;Fabp1;Anxa1;Apoa4;Jag1	0.000947823	0.0053563	molecular_function
GO:0060425	lung morphogenesis	3	165	24	20209	0.0181818	0.00118759	15.3098	26395;14463;26396	Map2k1;Gata4;Map2k2	0.000953571	0.00684365	biological_process
GO:0045766	positive regulation of angiogenesis	6	165	138	20209	0.0363636	0.00682864	5.32516	14463;22418;18132;142980;11745;16176	Gata4;Wnt5a;Notch4;Tlr3;Anxa3;Il1b	0.000956849	0.00684365	biological_process
GO:0048570	notochord morphogenesis	2	165	6	20209	0.0121212	0.000296897	40.8263	22411;22418	Wnt11;Wnt5a	0.000972731	0.00684365	biological_process
GO:0046533	negative regulation of photoreceptor cell differentiation	2	165	6	20209	0.0121212	0.000296897	40.8263	20682;18128	Sox9;Notch1	0.000972731	0.00684365	biological_process
GO:0072089	stem cell proliferation	2	165	6	20209	0.0121212	0.000296897	40.8263	22415;207742	Wnt3;Rnf43	0.000972731	0.00684365	biological_process
GO:0072201	negative regulation of mesenchymal cell proliferation	2	165	6	20209	0.0121212	0.000296897	40.8263	22411;22418	Wnt11;Wnt5a	0.000972731	0.00684365	biological_process
GO:0071219	cellular response to molecule of bacterial origin	2	165	6	20209	0.0121212	0.000296897	40.8263	14367;22418	Fzd5;Wnt5a	0.000972731	0.00684365	biological_process
GO:0006900	vesicle budding from membrane	2	165	6	20209	0.0121212	0.000296897	40.8263	20194;12306	S100a10;Anxa2	0.000972731	0.00684365	biological_process
GO:0003150	muscular septum morphogenesis	2	165	6	20209	0.0121212	0.000296897	40.8263	57265;14362	Fzd2;Fzd1	0.000972731	0.00684365	biological_process
GO:1900227	positive regulation of NLRP3 inflammasome complex assembly	2	165	6	20209	0.0121212	0.000296897	40.8263	21899;21898	Tlr6;Tlr4	0.000972731	0.00684365	biological_process
GO:0072602	interleukin-4 secretion	2	165	6	20209	0.0121212	0.000296897	40.8263	18129;18128	Notch2;Notch1	0.000972731	0.00684365	biological_process
GO:0060008	Sertoli cell differentiation	2	165	6	20209	0.0121212	0.000296897	40.8263	14463;20682	Gata4;Sox9	0.000972731	0.00684365	biological_process
GO:1904938	planar cell polarity pathway involved in axon guidance	2	165	6	20209	0.0121212	0.000296897	40.8263	14365;22418	Fzd3;Wnt5a	0.000972731	0.00684365	biological_process
GO:0060022	hard palate development	2	165	6	20209	0.0121212	0.000296897	40.8263	57265;14362	Fzd2;Fzd1	0.000972731	0.00684365	biological_process
GO:0061038	uterus morphogenesis	2	165	6	20209	0.0121212	0.000296897	40.8263	22412;22421	Wnt9b;Wnt7a	0.000972731	0.00684365	biological_process
GO:0003151	outflow tract morphogenesis	4	165	54	20209	0.0242424	0.00267208	9.0725	57265;22411;14463;14362	Fzd2;Wnt11;Gata4;Fzd1	0.000986143	0.0068972	biological_process
GO:0046696	lipopolysaccharide receptor complex	2	168	6	20330	0.0119048	0.00029513	40.3373	21898;17087	Tlr4;Ly96	0.000996299	0.0100216	cellular_component
GO:0031018	endocrine pancreas development	3	165	25	20209	0.0181818	0.00123707	14.6975	20682;12759;11925	Sox9;Clu;Neurog3	0.00107714	0.00740299	biological_process
GO:0060045	positive regulation of cardiac muscle cell proliferation	3	165	25	20209	0.0181818	0.00123707	14.6975	22413;14463;18128	Wnt2;Gata4;Notch1	0.00107714	0.00740299	biological_process
GO:0032733	positive regulation of interleukin-10 production	3	165	25	20209	0.0181818	0.00123707	14.6975	81897;21898;24088	Tlr9;Tlr4;Tlr2	0.00107714	0.00740299	biological_process
GO:0005912	adherens junction	4	168	55	20330	0.0238095	0.00270536	8.80087	16449;18128;13388;12550	Jag1;Notch1;Dll1;Cdh1	0.0011052	0.0104994	cellular_component
GO:0016323	basolateral plasma membrane	7	168	194	20330	0.0416667	0.00954255	4.36641	13649;81897;12550;12306;16535;12505;12309	Egfr;Tlr9;Cdh1;Anxa2;Kcnq1;Cd44;S100g	0.00117341	0.0105607	cellular_component
GO:0050768	negative regulation of neurogenesis	3	165	26	20209	0.0181818	0.00128656	14.1322	22421;18128;16176	Wnt7a;Notch1;Il1b	0.00121037	0.00822362	biological_process
GO:0070830	bicellular tight junction assembly	3	165	26	20209	0.0181818	0.00128656	14.1322	12739;22411;12550	Cldn3;Wnt11;Cdh1	0.00121037	0.00822362	biological_process
GO:0035014	phosphatidylinositol 3-kinase regulator activity	2	160	7	20023	0.0125	0.000349598	35.7554	18709;18708	Pik3r2;Pik3r1	0.00129795	0.00716825	molecular_function
GO:0016328	lateral plasma membrane	4	168	58	20330	0.0238095	0.00285293	8.34565	14365;16952;12550;12739	Fzd3;Anxa1;Cdh1;Cldn3	0.00134874	0.0115318	cellular_component
GO:0090103	cochlea morphogenesis	3	165	27	20209	0.0181818	0.00133604	13.6088	20682;57265;22418	Sox9;Fzd2;Wnt5a	0.00135355	0.00852128	biological_process
GO:0001765	membrane raft assembly	2	165	7	20209	0.0121212	0.00034638	34.9939	20194;12306	S100a10;Anxa2	0.00135452	0.00852128	biological_process
GO:0060290	transdifferentiation	2	165	7	20209	0.0121212	0.00034638	34.9939	14463;11925	Gata4;Neurog3	0.00135452	0.00852128	biological_process
GO:0051099	positive regulation of binding	2	165	7	20209	0.0121212	0.00034638	34.9939	20194;12306	S100a10;Anxa2	0.00135452	0.00852128	biological_process
GO:0071229	cellular response to acid chemical	2	165	7	20209	0.0121212	0.00034638	34.9939	20194;12306	S100a10;Anxa2	0.00135452	0.00852128	biological_process
GO:0060440	trachea formation	2	165	7	20209	0.0121212	0.00034638	34.9939	26395;26396	Map2k1;Map2k2	0.00135452	0.00852128	biological_process
GO:0060043	regulation of cardiac muscle cell proliferation	2	165	7	20209	0.0121212	0.00034638	34.9939	19094;14463	Mapk11;Gata4	0.00135452	0.00852128	biological_process
GO:2000641	regulation of early endosome to late endosome transport	2	165	7	20209	0.0121212	0.00034638	34.9939	26395;26396	Map2k1;Map2k2	0.00135452	0.00852128	biological_process
GO:0070542	response to fatty acid	2	165	7	20209	0.0121212	0.00034638	34.9939	21898;24088	Tlr4;Tlr2	0.00135452	0.00852128	biological_process
GO:0072015	glomerular visceral epithelial cell development	2	165	7	20209	0.0121212	0.00034638	34.9939	16449;18129	Jag1;Notch2	0.00135452	0.00852128	biological_process
GO:0045409	negative regulation of interleukin-6 biosynthetic process	2	165	7	20209	0.0121212	0.00034638	34.9939	58991;73732	Ghrl;Muc16	0.00135452	0.00852128	biological_process
GO:0060028	convergent extension involved in axis elongation	2	165	7	20209	0.0121212	0.00034638	34.9939	22411;22418	Wnt11;Wnt5a	0.00135452	0.00852128	biological_process
GO:1900020	positive regulation of protein kinase C activity	2	165	7	20209	0.0121212	0.00034638	34.9939	13649;22418	Egfr;Wnt5a	0.00135452	0.00852128	biological_process
GO:0043551	regulation of phosphatidylinositol 3-kinase activity	2	165	7	20209	0.0121212	0.00034638	34.9939	18709;18708	Pik3r2;Pik3r1	0.00135452	0.00852128	biological_process
GO:0016301	kinase activity	13	160	616	20023	0.08125	0.0307646	2.64102	13649;26415;19094;56480;26398;18707;26395;26397;29857;26400;26410;20459;26396	Egfr;Mapk13;Mapk11;Tbk1;Map2k4;Pik3cd;Map2k1;Map2k3;Mapk12;Map2k7;Map3k8;Ptk6;Map2k2	0.00137559	0.0074282	molecular_function
GO:0046854	phosphatidylinositol phosphorylation	3	165	28	20209	0.0181818	0.00138552	13.1227	18709;18708;18707	Pik3r2;Pik3r1;Pik3cd	0.00150694	0.00938091	biological_process
GO:2001234	negative regulation of apoptotic signaling pathway	3	165	28	20209	0.0181818	0.00138552	13.1227	14463;22417;12151	Gata4;Wnt4;Bmi1	0.00150694	0.00938091	biological_process
GO:0019221	cytokine-mediated signaling pathway	6	165	151	20209	0.0363636	0.00747192	4.86671	27056;237310;230828;15976;16176;16880	Irf5;Il22ra2;Il22ra1;Ifnar2;Il1b;Lifr	0.0015205	0.009416	biological_process
GO:0016310	phosphorylation	13	165	613	20209	0.0787879	0.030333	2.59743	13649;26415;19094;56480;26398;18707;26395;26397;29857;26400;26410;20459;26396	Egfr;Mapk13;Mapk11;Tbk1;Map2k4;Pik3cd;Map2k1;Map2k3;Mapk12;Map2k7;Map3k8;Ptk6;Map2k2	0.0016029	0.00987484	biological_process
GO:0043547	positive regulation of GTPase activity	6	165	153	20209	0.0363636	0.00757088	4.80309	22418;20194;26395;93897;22411;22417	Wnt5a;S100a10;Map2k1;Fzd10;Wnt11;Wnt4	0.00162581	0.00996437	biological_process
GO:0030326	embryonic limb morphogenesis	4	165	62	20209	0.0242424	0.00306794	7.90186	22418;18129;18128;22421	Wnt5a;Notch2;Notch1;Wnt7a	0.00165381	0.00998286	biological_process
GO:0030593	neutrophil chemotaxis	4	165	62	20209	0.0242424	0.00306794	7.90186	20201;20750;16176;20202	S100a8;Spp1;Il1b;S100a9	0.00165381	0.00998286	biological_process
GO:0070371	ERK1 and ERK2 cascade	3	165	29	20209	0.0181818	0.001435	12.6702	26395;20682;26396	Map2k1;Sox9;Map2k2	0.00167081	0.00998286	biological_process
GO:0006953	acute-phase response	3	165	29	20209	0.0181818	0.001435	12.6702	18489;19694;19695	Reg3b;Reg3a;Reg3g	0.00167081	0.00998286	biological_process
GO:0045662	negative regulation of myoblast differentiation	3	165	29	20209	0.0181818	0.001435	12.6702	20682;18128;13388	Sox9;Notch1;Dll1	0.00167081	0.00998286	biological_process
GO:0004674	protein serine/threonine kinase activity	10	160	411	20023	0.0625	0.0205264	3.04486	26415;19094;56480;26398;26395;26397;29857;26400;26410;26396	Mapk13;Mapk11;Tbk1;Map2k4;Map2k1;Map2k3;Mapk12;Map2k7;Map3k8;Map2k2	0.00176761	0.0093376	molecular_function
GO:0003344	pericardium morphogenesis	2	165	8	20209	0.0121212	0.000395863	30.6197	22418;18128	Wnt5a;Notch1	0.00179634	0.0102194	biological_process
GO:1904417	positive regulation of xenophagy	2	165	8	20209	0.0121212	0.000395863	30.6197	56480;24088	Tbk1;Tlr2	0.00179634	0.0102194	biological_process
GO:0045602	negative regulation of endothelial cell differentiation	2	165	8	20209	0.0121212	0.000395863	30.6197	16449;18132	Jag1;Notch4	0.00179634	0.0102194	biological_process
GO:0042116	macrophage activation	2	165	8	20209	0.0121212	0.000395863	30.6197	21898;21897	Tlr4;Tlr1	0.00179634	0.0102194	biological_process
GO:0048845	venous blood vessel morphogenesis	2	165	8	20209	0.0121212	0.000395863	30.6197	18128;18132	Notch1;Notch4	0.00179634	0.0102194	biological_process
GO:0050702	interleukin-1 beta secretion	2	165	8	20209	0.0121212	0.000395863	30.6197	21899;21898	Tlr6;Tlr4	0.00179634	0.0102194	biological_process
GO:0048341	paraxial mesoderm formation	2	165	8	20209	0.0121212	0.000395863	30.6197	22411;22418	Wnt11;Wnt5a	0.00179634	0.0102194	biological_process
GO:1904468	negative regulation of tumor necrosis factor secretion	2	165	8	20209	0.0121212	0.000395863	30.6197	21899;58991	Tlr6;Ghrl	0.00179634	0.0102194	biological_process
GO:0045084	positive regulation of interleukin-12 biosynthetic process	2	165	8	20209	0.0121212	0.000395863	30.6197	21899;21898	Tlr6;Tlr4	0.00179634	0.0102194	biological_process
GO:0006691	leukotriene metabolic process	2	165	8	20209	0.0121212	0.000395863	30.6197	21898;24088	Tlr4;Tlr2	0.00179634	0.0102194	biological_process
GO:0032009	early phagosome	2	168	8	20330	0.0119048	0.000393507	30.253	170743;81897	Tlr7;Tlr9	0.00183962	0.0149798	cellular_component
GO:2001244	positive regulation of intrinsic apoptotic signaling pathway	3	165	30	20209	0.0181818	0.00148449	12.2479	12759;20201;20202	Clu;S100a8;S100a9	0.0018454	0.0104427	biological_process
GO:0001701	in utero embryonic development	8	165	273	20209	0.0484848	0.0135088	3.58912	22412;14463;18129;12151;18128;17173;12550;13388	Wnt9b;Gata4;Notch2;Bmi1;Notch1;Ascl2;Cdh1;Dll1	0.00185316	0.0104427	biological_process
GO:0048146	positive regulation of fibroblast proliferation	4	165	65	20209	0.0242424	0.00321639	7.53716	22413;13649;22418;12306	Wnt2;Egfr;Wnt5a;Anxa2	0.00196957	0.0109945	biological_process
GO:0042102	positive regulation of T cell proliferation	4	165	65	20209	0.0242424	0.00321639	7.53716	12501;16159;16952;16176	Cd3e;Il12a;Anxa1;Il1b	0.00196957	0.0109945	biological_process
GO:0000122	negative regulation of transcription by RNA polymerase II	15	165	791	20209	0.0909091	0.039141	2.32261	18129;16176;12591;12151;14370;18128;30051;12020;74318;17173;20682;11925;21414;12224;18131	Notch2;Il1b;Cdx2;Bmi1;Fzd8;Notch1;Spdef;Nkx3-2;Hopx;Ascl2;Sox9;Neurog3;Tcf7;Klf5;Notch3	0.0021342	0.0118578	biological_process
GO:0050544	arachidonic acid binding	2	160	9	20023	0.0125	0.000449483	27.8097	20201;20202	S100a8;S100a9	0.00220179	0.0113837	molecular_function
GO:0030282	bone mineralization	3	165	32	20209	0.0181818	0.00158345	11.4824	107515;22411;12006	Lgr4;Wnt11;Axin2	0.00222772	0.0118756	biological_process
GO:0001837	epithelial to mesenchymal transition	3	165	32	20209	0.0181818	0.00158345	11.4824	20682;22411;18128	Sox9;Wnt11;Notch1	0.00222772	0.0118756	biological_process
GO:0000578	embryonic axis specification	2	165	9	20209	0.0121212	0.000445346	27.2175	14367;22421	Fzd5;Wnt7a	0.00229721	0.0118756	biological_process
GO:0032816	positive regulation of natural killer cell activation	2	165	9	20209	0.0121212	0.000445346	27.2175	106759;16159	Ticam1;Il12a	0.00229721	0.0118756	biological_process
GO:0060452	positive regulation of cardiac muscle contraction	2	165	9	20209	0.0121212	0.000445346	27.2175	16535;12652	Kcnq1;Chga	0.00229721	0.0118756	biological_process
GO:0034393	positive regulation of smooth muscle cell apoptotic process	2	165	9	20209	0.0121212	0.000445346	27.2175	26398;16159	Map2k4;Il12a	0.00229721	0.0118756	biological_process
GO:0031340	positive regulation of vesicle fusion	2	165	9	20209	0.0121212	0.000445346	27.2175	16952;12306	Anxa1;Anxa2	0.00229721	0.0118756	biological_process
GO:0032872	regulation of stress-activated MAPK cascade	2	165	9	20209	0.0121212	0.000445346	27.2175	26395;26396	Map2k1;Map2k2	0.00229721	0.0118756	biological_process
GO:0032725	positive regulation of granulocyte macrophage colony-stimulating factor production	2	165	9	20209	0.0121212	0.000445346	27.2175	81897;16176	Tlr9;Il1b	0.00229721	0.0118756	biological_process
GO:0045687	positive regulation of glial cell differentiation	2	165	9	20209	0.0121212	0.000445346	27.2175	18128;16176	Notch1;Il1b	0.00229721	0.0118756	biological_process
GO:0071372	cellular response to follicle-stimulating hormone stimulus	2	165	9	20209	0.0121212	0.000445346	27.2175	14463;18128	Gata4;Notch1	0.00229721	0.0118756	biological_process
GO:0090037	positive regulation of protein kinase C signaling	2	165	9	20209	0.0121212	0.000445346	27.2175	22411;22418	Wnt11;Wnt5a	0.00229721	0.0118756	biological_process
GO:0045617	negative regulation of keratinocyte differentiation	2	165	9	20209	0.0121212	0.000445346	27.2175	19694;19695	Reg3a;Reg3g	0.00229721	0.0118756	biological_process
GO:0050871	positive regulation of B cell activation	2	165	9	20209	0.0121212	0.000445346	27.2175	106759;81897	Ticam1;Tlr9	0.00229721	0.0118756	biological_process
GO:0032494	response to peptidoglycan	2	165	9	20209	0.0121212	0.000445346	27.2175	27056;24088	Irf5;Tlr2	0.00229721	0.0118756	biological_process
GO:0050671	positive regulation of lymphocyte proliferation	2	165	9	20209	0.0121212	0.000445346	27.2175	16159;21898	Il12a;Tlr4	0.00229721	0.0118756	biological_process
GO:0031226	intrinsic component of plasma membrane	3	168	32	20330	0.0178571	0.00157403	11.3449	21898;24088;17087	Tlr4;Tlr2;Ly96	0.00230549	0.0179199	cellular_component
GO:0097110	scaffold protein binding	4	160	70	20023	0.025	0.00349598	7.15107	26395;16535;26396;13388	Map2k1;Kcnq1;Map2k2;Dll1	0.00239052	0.012102	molecular_function
GO:0070372	regulation of ERK1 and ERK2 cascade	3	165	33	20209	0.0181818	0.00163294	11.1344	13649;26395;16176	Egfr;Map2k1;Il1b	0.00243592	0.0123774	biological_process
GO:0007254	JNK cascade	3	165	33	20209	0.0181818	0.00163294	11.1344	26398;22418;26400	Map2k4;Wnt5a;Map2k7	0.00243592	0.0123774	biological_process
GO:0001819	positive regulation of cytokine production	3	165	33	20209	0.0181818	0.00163294	11.1344	53791;22418;142980	Tlr5;Wnt5a;Tlr3	0.00243592	0.0123774	biological_process
GO:0014065	phosphatidylinositol 3-kinase signaling	3	165	33	20209	0.0181818	0.00163294	11.1344	18709;18708;18707	Pik3r2;Pik3r1;Pik3cd	0.00243592	0.0123774	biological_process
GO:0019901	protein kinase binding	11	160	505	20023	0.06875	0.025221	2.7259	13649;18708;14463;26395;106759;12006;26397;26400;14367;15976;12505	Egfr;Pik3r1;Gata4;Map2k1;Ticam1;Axin2;Map2k3;Map2k7;Fzd5;Ifnar2;Cd44	0.00250901	0.0124426	molecular_function
GO:0030165	PDZ domain binding	5	160	118	20023	0.03125	0.00589322	5.3027	14365;14362;14370;57265;26396	Fzd3;Fzd1;Fzd8;Fzd2;Map2k2	0.00259281	0.0126011	molecular_function
GO:0035116	embryonic hindlimb morphogenesis	3	165	34	20209	0.0181818	0.00168242	10.807	22415;18128;22421	Wnt3;Notch1;Wnt7a	0.00265577	0.013437	biological_process
GO:0016303	1-phosphatidylinositol-3-kinase activity	2	160	10	20023	0.0125	0.000499426	25.0287	18707;18708	Pik3cd;Pik3r1	0.00273783	0.0127941	molecular_function
GO:0035197	siRNA binding	2	160	10	20023	0.0125	0.000499426	25.0287	170743;81897	Tlr7;Tlr9	0.00273783	0.0127941	molecular_function
GO:0045177	apical part of cell	5	168	116	20330	0.0297619	0.00570585	5.21603	14365;12550;16449;20750;18489	Fzd3;Cdh1;Jag1;Spp1;Reg3b	0.00278479	0.0207043	cellular_component
GO:0071223	cellular response to lipoteichoic acid	2	165	10	20209	0.0121212	0.000494829	24.4958	21898;24088	Tlr4;Tlr2	0.00285614	0.0140705	biological_process
GO:0003149	membranous septum morphogenesis	2	165	10	20209	0.0121212	0.000494829	24.4958	57265;14362	Fzd2;Fzd1	0.00285614	0.0140705	biological_process
GO:0002315	marginal zone B cell differentiation	2	165	10	20209	0.0121212	0.000494829	24.4958	18129;13388	Notch2;Dll1	0.00285614	0.0140705	biological_process
GO:0046632	alpha-beta T cell differentiation	2	165	10	20209	0.0121212	0.000494829	24.4958	16952;21414	Anxa1;Tcf7	0.00285614	0.0140705	biological_process
GO:0048679	regulation of axon regeneration	2	165	10	20209	0.0121212	0.000494829	24.4958	26395;26396	Map2k1;Map2k2	0.00285614	0.0140705	biological_process
GO:0010838	positive regulation of keratinocyte proliferation	2	165	10	20209	0.0121212	0.000494829	24.4958	19694;19695	Reg3a;Reg3g	0.00285614	0.0140705	biological_process
GO:0050680	negative regulation of epithelial cell proliferation	4	165	72	20209	0.0242424	0.00356277	6.80438	20682;22418;12550;73732	Sox9;Wnt5a;Cdh1;Muc16	0.0028638	0.0140705	biological_process
GO:0071364	cellular response to epidermal growth factor stimulus	3	165	35	20209	0.0181818	0.0017319	10.4982	13649;22349;20682	Egfr;Vil1;Sox9	0.00288748	0.0140705	biological_process
GO:0008643	carbohydrate transport	3	165	35	20209	0.0181818	0.0017319	10.4982	64454;20537;233836	Slc5a4b;Slc5a1;Slc5a11	0.00288748	0.0140705	biological_process
GO:0042383	sarcolemma	5	168	118	20330	0.0297619	0.00580423	5.12762	16952;11747;11749;12306;16535	Anxa1;Anxa5;Anxa6;Anxa2;Kcnq1	0.00299811	0.0213615	cellular_component
GO:0030177	positive regulation of Wnt signaling pathway	3	165	36	20209	0.0181818	0.00178138	10.2066	22415;329252;24088	Wnt3;Lgr6;Tlr2	0.00313126	0.0149234	biological_process
GO:0048754	branching morphogenesis of an epithelial tube	3	165	36	20209	0.0181818	0.00178138	10.2066	22412;18128;22417	Wnt9b;Notch1;Wnt4	0.00313126	0.0149234	biological_process
GO:0009617	response to bacterium	3	165	36	20209	0.0181818	0.00178138	10.2066	22349;21898;24088	Vil1;Tlr4;Tlr2	0.00313126	0.0149234	biological_process
GO:0035115	embryonic forelimb morphogenesis	3	165	36	20209	0.0181818	0.00178138	10.2066	22415;22421;216795	Wnt3;Wnt7a;Wnt9a	0.00313126	0.0149234	biological_process
GO:0002053	positive regulation of mesenchymal cell proliferation	3	165	36	20209	0.0181818	0.00178138	10.2066	22413;20682;22418	Wnt2;Sox9;Wnt5a	0.00313126	0.0149234	biological_process
GO:0001525	angiogenesis	7	165	234	20209	0.0424242	0.011579	3.6639	56332;14370;18128;12306;14367;22421;12224	Amotl2;Fzd8;Notch1;Anxa2;Fzd5;Wnt7a;Klf5	0.00316042	0.0149234	biological_process
GO:0050679	positive regulation of epithelial cell proliferation	4	165	74	20209	0.0242424	0.00366173	6.62048	22418;20682;13649;18128	Wnt5a;Sox9;Egfr;Notch1	0.00316291	0.0149234	biological_process
GO:0042472	inner ear morphogenesis	4	165	74	20209	0.0242424	0.00366173	6.62048	14365;22418;11921;13388	Fzd3;Wnt5a;Atoh1;Dll1	0.00316291	0.0149234	biological_process
GO:0030216	keratinocyte differentiation	4	165	75	20209	0.0242424	0.00371122	6.5322	54139;26395;18128;16952	Irf6;Map2k1;Notch1;Anxa1	0.00332016	0.0155203	biological_process
GO:0043627	response to estrogen	3	165	37	20209	0.0181818	0.00183087	9.93071	58991;22421;14463	Ghrl;Wnt7a;Gata4	0.00338731	0.0155203	biological_process
GO:0030513	positive regulation of BMP signaling pathway	3	165	37	20209	0.0181818	0.00183087	9.93071	14463;18128;18129	Gata4;Notch1;Notch2	0.00338731	0.0155203	biological_process
GO:0033077	T cell differentiation in thymus	3	165	37	20209	0.0181818	0.00183087	9.93071	14370;14367;22417	Fzd8;Fzd5;Wnt4	0.00338731	0.0155203	biological_process
GO:0007257	activation of JUN kinase activity	3	165	37	20209	0.0181818	0.00183087	9.93071	26398;22418;26400	Map2k4;Wnt5a;Map2k7	0.00338731	0.0155203	biological_process
GO:0010656	negative regulation of muscle cell apoptotic process	2	165	11	20209	0.0121212	0.000544312	22.2689	18708;16880	Pik3r1;Lifr	0.00347216	0.0155203	biological_process
GO:0061049	cell growth involved in cardiac muscle cell development	2	165	11	20209	0.0121212	0.000544312	22.2689	26398;14463	Map2k4;Gata4	0.00347216	0.0155203	biological_process
GO:0060340	positive regulation of type I interferon-mediated signaling pathway	2	165	11	20209	0.0121212	0.000544312	22.2689	22418;54123	Wnt5a;Irf7	0.00347216	0.0155203	biological_process
GO:0034116	positive regulation of heterotypic cell-cell adhesion	2	165	11	20209	0.0121212	0.000544312	22.2689	12505;16176	Cd44;Il1b	0.00347216	0.0155203	biological_process
GO:0060174	limb bud formation	2	165	11	20209	0.0121212	0.000544312	22.2689	22415;20682	Wnt3;Sox9	0.00347216	0.0155203	biological_process
GO:0060317	cardiac epithelial to mesenchymal transition	2	165	11	20209	0.0121212	0.000544312	22.2689	22413;18128	Wnt2;Notch1	0.00347216	0.0155203	biological_process
GO:0030857	negative regulation of epithelial cell differentiation	2	165	11	20209	0.0121212	0.000544312	22.2689	20682;13388	Sox9;Dll1	0.00347216	0.0155203	biological_process
GO:0045086	positive regulation of interleukin-2 biosynthetic process	2	165	11	20209	0.0121212	0.000544312	22.2689	12501;16176	Cd3e;Il1b	0.00347216	0.0155203	biological_process
GO:0003323	type B pancreatic cell development	2	165	11	20209	0.0121212	0.000544312	22.2689	22418;13388	Wnt5a;Dll1	0.00347216	0.0155203	biological_process
GO:0042588	zymogen granule	2	168	11	20330	0.0119048	0.000541072	22.0022	18489;19692	Reg3b;Reg1	0.00355511	0.024317	cellular_component
GO:0045747	positive regulation of Notch signaling pathway	3	165	38	20209	0.0181818	0.00188035	9.66938	16449;18128;13388	Jag1;Notch1;Dll1	0.00365582	0.01628	biological_process
GO:0015485	cholesterol binding	3	160	39	20023	0.01875	0.00194776	9.62644	19126;11749;11808	Prom1;Anxa6;Apoa4	0.00370601	0.0169917	molecular_function
GO:0044548	S100 protein binding	2	160	12	20023	0.0125	0.000599311	20.8573	11744;12306	Anxa11;Anxa2	0.00397356	0.017881	molecular_function
GO:0002011	morphogenesis of an epithelial sheet	2	165	12	20209	0.0121212	0.000593795	20.4131	16449;18129	Jag1;Notch2	0.00414432	0.018183	biological_process
GO:0060711	labyrinthine layer development	2	165	12	20209	0.0121212	0.000593795	20.4131	26395;12591	Map2k1;Cdx2	0.00414432	0.018183	biological_process
GO:0045576	mast cell activation	2	165	12	20209	0.0121212	0.000593795	20.4131	12652;21898	Chga;Tlr4	0.00414432	0.018183	biological_process
GO:0002237	response to molecule of bacterial origin	2	165	12	20209	0.0121212	0.000593795	20.4131	81897;24088	Tlr9;Tlr2	0.00414432	0.018183	biological_process
GO:0008584	male gonad development	4	165	81	20209	0.0242424	0.00400812	6.04834	22418;20682;14463;22417	Wnt5a;Sox9;Gata4;Wnt4	0.00437664	0.0190616	biological_process
GO:0060021	roof of mouth development	4	165	81	20209	0.0242424	0.00400812	6.04834	22412;22411;22418;22421	Wnt9b;Wnt11;Wnt5a;Wnt7a	0.00437664	0.0190616	biological_process
GO:0036312	phosphatidylinositol 3-kinase regulatory subunit binding	2	160	13	20023	0.0125	0.000649253	19.2529	18709;18708	Pik3r2;Pik3r1	0.00467148	0.0206394	molecular_function
GO:0010718	positive regulation of epithelial to mesenchymal transition	3	165	42	20209	0.0181818	0.00207828	8.74848	12006;18128;16176	Axin2;Notch1;Il1b	0.00485799	0.0201826	biological_process
GO:0030033	microvillus assembly	2	165	13	20209	0.0121212	0.000643278	18.8429	22349;12224	Vil1;Klf5	0.00487166	0.0201826	biological_process
GO:0060411	cardiac septum morphogenesis	2	165	13	20209	0.0121212	0.000643278	18.8429	16449;18128	Jag1;Notch1	0.00487166	0.0201826	biological_process
GO:0060071	Wnt signaling pathway, planar cell polarity pathway	2	165	13	20209	0.0121212	0.000643278	18.8429	22412;22418	Wnt9b;Wnt5a	0.00487166	0.0201826	biological_process
GO:0003197	endocardial cushion development	2	165	13	20209	0.0121212	0.000643278	18.8429	14463;18128	Gata4;Notch1	0.00487166	0.0201826	biological_process
GO:0061045	negative regulation of wound healing	2	165	13	20209	0.0121212	0.000643278	18.8429	22417;73732	Wnt4;Muc16	0.00487166	0.0201826	biological_process
GO:0051131	chaperone-mediated protein complex assembly	2	165	13	20209	0.0121212	0.000643278	18.8429	12759;74318	Clu;Hopx	0.00487166	0.0201826	biological_process
GO:0048711	positive regulation of astrocyte differentiation	2	165	13	20209	0.0121212	0.000643278	18.8429	18128;16176	Notch1;Il1b	0.00487166	0.0201826	biological_process
GO:0002523	leukocyte migration involved in inflammatory response	2	165	13	20209	0.0121212	0.000643278	18.8429	20201;20202	S100a8;S100a9	0.00487166	0.0201826	biological_process
GO:0060674	placenta blood vessel development	2	165	13	20209	0.0121212	0.000643278	18.8429	26395;18129	Map2k1;Notch2	0.00487166	0.0201826	biological_process
GO:0003215	cardiac right ventricle morphogenesis	2	165	13	20209	0.0121212	0.000643278	18.8429	16449;14463	Jag1;Gata4	0.00487166	0.0201826	biological_process
GO:1903428	positive regulation of reactive oxygen species biosynthetic process	2	165	13	20209	0.0121212	0.000643278	18.8429	21899;21898	Tlr6;Tlr4	0.00487166	0.0201826	biological_process
GO:0061036	positive regulation of cartilage development	2	165	13	20209	0.0121212	0.000643278	18.8429	20682;22418	Sox9;Wnt5a	0.00487166	0.0201826	biological_process
GO:0032609	interferon-gamma production	2	165	13	20209	0.0121212	0.000643278	18.8429	16159;21898	Il12a;Tlr4	0.00487166	0.0201826	biological_process
GO:0032496	response to lipopolysaccharide	5	165	134	20209	0.030303	0.00663071	4.5701	16159;17087;16176;106759;21898	Il12a;Ly96;Il1b;Ticam1;Tlr4	0.00489531	0.0202102	biological_process
GO:0030246	carbohydrate binding	6	160	197	20023	0.0375	0.00983869	3.81148	19693;67709;19695;19692;19694;18489	Reg2;Reg4;Reg3g;Reg1;Reg3a;Reg3b	0.00510029	0.0221316	molecular_function
GO:0010595	positive regulation of endothelial cell migration	3	165	43	20209	0.0181818	0.00212776	8.54503	11745;22418;22421	Anxa3;Wnt5a;Wnt7a	0.0051914	0.0212847	biological_process
GO:0048706	embryonic skeletal system development	3	165	43	20209	0.0181818	0.00212776	8.54503	12020;22418;12151	Nkx3-2;Wnt5a;Bmi1	0.0051914	0.0212847	biological_process
GO:0032991	protein-containing complex	14	168	777	20330	0.0833333	0.0382194	2.18039	13649;18708;12759;16952;14080;12591;140474;12006;11749;20682;19692;12306;18489;12505	Egfr;Pik3r1;Clu;Anxa1;Fabp1;Cdx2;Muc4;Axin2;Anxa6;Sox9;Reg1;Anxa2;Reg3b;Cd44	0.00522309	0.0331429	cellular_component
GO:0009897	external side of plasma membrane	8	168	320	20330	0.047619	0.0157403	3.0253	24088;11747;21898;76768;12501;170744;73732;12505	Tlr2;Anxa5;Tlr4;Alpi;Cd3e;Tlr8;Muc16;Cd44	0.00523309	0.0331429	cellular_component
GO:0010508	positive regulation of autophagy	3	165	44	20209	0.0181818	0.00217725	8.35083	106759;26395;81897	Ticam1;Map2k1;Tlr9	0.00553826	0.0226288	biological_process
GO:0060042	retina morphogenesis in camera-type eye	2	165	14	20209	0.0121212	0.000692761	17.497	19126;13388	Prom1;Dll1	0.00565326	0.022863	biological_process
GO:0060413	atrial septum morphogenesis	2	165	14	20209	0.0121212	0.000692761	17.497	14463;18129	Gata4;Notch2	0.00565326	0.022863	biological_process
GO:0060993	kidney morphogenesis	2	165	14	20209	0.0121212	0.000692761	17.497	22412;22417	Wnt9b;Wnt4	0.00565326	0.022863	biological_process
GO:0042493	response to drug	5	165	141	20209	0.030303	0.00697709	4.34322	14463;13237;14362;100294660;17393	Gata4;Defa3;Fzd1;Defa2;Mmp7	0.0060578	0.024416	biological_process
GO:0034236	protein kinase A catalytic subunit binding	2	160	15	20023	0.0125	0.000749138	16.6858	16535;20682	Kcnq1;Sox9	0.00622301	0.0265297	molecular_function
GO:0030855	epithelial cell differentiation	3	165	46	20209	0.0181818	0.00227621	7.98775	57265;14362;11925	Fzd2;Fzd1;Neurog3	0.00627291	0.0251976	biological_process
GO:0040037	negative regulation of fibroblast growth factor receptor signaling pathway	2	165	15	20209	0.0121212	0.000742244	16.3305	22418;22417	Wnt5a;Wnt4	0.00648818	0.0254602	biological_process
GO:0051492	regulation of stress fiber assembly	2	165	15	20209	0.0121212	0.000742244	16.3305	18709;18708	Pik3r2;Pik3r1	0.00648818	0.0254602	biological_process
GO:0048699	generation of neurons	2	165	15	20209	0.0121212	0.000742244	16.3305	12550;21415	Cdh1;Tcf7l1	0.00648818	0.0254602	biological_process
GO:0060979	vasculogenesis involved in coronary vascular morphogenesis	2	165	15	20209	0.0121212	0.000742244	16.3305	14463;18128	Gata4;Notch1	0.00648818	0.0254602	biological_process
GO:0034122	negative regulation of toll-like receptor signaling pathway	2	165	15	20209	0.0121212	0.000742244	16.3305	107515;81897	Lgr4;Tlr9	0.00648818	0.0254602	biological_process
GO:0003181	atrioventricular valve morphogenesis	2	165	15	20209	0.0121212	0.000742244	16.3305	14463;18128	Gata4;Notch1	0.00648818	0.0254602	biological_process
GO:0006970	response to osmotic stress	2	165	15	20209	0.0121212	0.000742244	16.3305	26415;26400	Mapk13;Map2k7	0.00648818	0.0254602	biological_process
GO:0042101	T cell receptor complex	2	168	15	20330	0.0119048	0.000737826	16.1349	12501;12500	Cd3e;Cd3d	0.00664144	0.0391616	cellular_component
GO:0043220	Schmidt-Lanterman incisure	2	168	15	20330	0.0119048	0.000737826	16.1349	12550;12306	Cdh1;Anxa2	0.00664144	0.0391616	cellular_component
GO:0003727	single-stranded RNA binding	3	160	48	20023	0.01875	0.00239724	7.82148	170744;170743;16952	Tlr8;Tlr7;Anxa1	0.00665634	0.0278878	molecular_function
GO:0051592	response to calcium ion	3	165	47	20209	0.0181818	0.0023257	7.81779	13649;11744;11747	Egfr;Anxa11;Anxa5	0.00666097	0.0260523	biological_process
GO:0006915	apoptotic process	11	165	564	20209	0.0666667	0.0279084	2.38877	66166;233836;26398;106759;17831;20202;66953;26400;22349;20201;216225	S100a14;Slc5a11;Map2k4;Ticam1;Muc2;S100a9;Cdca7;Map2k7;Vil1;S100a8;Slc5a8	0.00672487	0.026216	biological_process
GO:0007173	epidermal growth factor receptor signaling pathway	3	165	48	20209	0.0181818	0.00237518	7.65492	13649;22349;20682	Egfr;Vil1;Sox9	0.00706302	0.0271778	biological_process
GO:0070301	cellular response to hydrogen peroxide	3	165	48	20209	0.0181818	0.00237518	7.65492	26415;14080;16952	Mapk13;Fabp1;Anxa1	0.00706302	0.0271778	biological_process
GO:0021915	neural tube development	3	165	48	20209	0.0181818	0.00237518	7.65492	22418;18128;21414	Wnt5a;Notch1;Tcf7	0.00706302	0.0271778	biological_process
GO:0001890	placenta development	3	165	48	20209	0.0181818	0.00237518	7.65492	18129;17173;12591	Notch2;Ascl2;Cdx2	0.00706302	0.0271778	biological_process
GO:0005769	early endosome	6	168	205	20330	0.0357143	0.0100836	3.54181	26395;63993;12306;16535;26396;14367	Map2k1;Slc5a7;Anxa2;Kcnq1;Map2k2;Fzd5	0.00723698	0.0412508	cellular_component
GO:1903672	positive regulation of sprouting angiogenesis	2	165	16	20209	0.0121212	0.000791726	15.3098	58991;13388	Ghrl;Dll1	0.00737553	0.0279761	biological_process
GO:0061053	somite development	2	165	16	20209	0.0121212	0.000791726	15.3098	22411;22418	Wnt11;Wnt5a	0.00737553	0.0279761	biological_process
GO:2000737	negative regulation of stem cell differentiation	2	165	16	20209	0.0121212	0.000791726	15.3098	16449;18128	Jag1;Notch1	0.00737553	0.0279761	biological_process
GO:0008593	regulation of Notch signaling pathway	2	165	16	20209	0.0121212	0.000791726	15.3098	18128;18132	Notch1;Notch4	0.00737553	0.0279761	biological_process
GO:0042981	regulation of apoptotic process	7	165	274	20209	0.0424242	0.0135583	3.12902	12759;26398;26395;26397;26400;26410;26396	Clu;Map2k4;Map2k1;Map2k3;Map2k7;Map3k8;Map2k2	0.00738814	0.0279761	biological_process
GO:0005125	cytokine activity	6	160	213	20023	0.0375	0.0106378	3.52518	16159;22418;22413;20750;22421;16176	Il12a;Wnt5a;Wnt2;Spp1;Wnt7a;Il1b	0.00739083	0.0304402	molecular_function
GO:0051496	positive regulation of stress fiber assembly	3	165	49	20209	0.0181818	0.00242466	7.4987	20194;22411;22417	S100a10;Wnt11;Wnt4	0.00747919	0.028231	biological_process
GO:0055085	transmembrane transport	9	165	421	20209	0.0545455	0.0208323	2.61831	20537;233836;241612;63993;230612;64452;53881;16535;216225	Slc5a1;Slc5a11;Slc5a12;Slc5a7;Slc5a9;Slc5a4a;Slc5a3;Kcnq1;Slc5a8	0.00785909	0.0295711	biological_process
GO:0030514	negative regulation of BMP signaling pathway	3	165	50	20209	0.0181818	0.00247415	7.34873	22418;14362;18128	Wnt5a;Fzd1;Notch1	0.00790957	0.0296671	biological_process
GO:0002250	adaptive immune response	5	165	151	20209	0.030303	0.00747192	4.05559	16952;18707;12502;12501;12500	Anxa1;Pik3cd;Cd3g;Cd3e;Cd3d	0.0080374	0.0300518	biological_process
GO:0007250	activation of NF-kappaB-inducing kinase activity	2	165	17	20209	0.0121212	0.000841209	14.4093	21898;21897	Tlr4;Tlr1	0.00831438	0.0305638	biological_process
GO:0046697	decidualization	2	165	17	20209	0.0121212	0.000841209	14.4093	58991;12550	Ghrl;Cdh1	0.00831438	0.0305638	biological_process
GO:0003203	endocardial cushion morphogenesis	2	165	17	20209	0.0121212	0.000841209	14.4093	20682;18128	Sox9;Notch1	0.00831438	0.0305638	biological_process
GO:0001736	establishment of planar polarity	2	165	17	20209	0.0121212	0.000841209	14.4093	14365;22418	Fzd3;Wnt5a	0.00831438	0.0305638	biological_process
GO:0043588	skin development	3	165	51	20209	0.0181818	0.00252363	7.20463	54139;22409;21415	Irf6;Wnt10a;Tcf7l1	0.00835428	0.0305638	biological_process
GO:0045600	positive regulation of fat cell differentiation	3	165	51	20209	0.0181818	0.00252363	7.20463	50722;12224;22419	Dkkl1;Klf5;Wnt5b	0.00835428	0.0305638	biological_process
GO:0006959	humoral immune response	3	165	51	20209	0.0181818	0.00252363	7.20463	18129;18128;12151	Notch2;Notch1;Bmi1	0.00835428	0.0305638	biological_process
GO:0032433	filopodium tip	2	168	17	20330	0.0119048	0.000836203	14.2367	14365;22349	Fzd3;Vil1	0.00850966	0.0469404	cellular_component
GO:0009615	response to virus	3	165	52	20209	0.0181818	0.00257311	7.06608	170744;81897;142980	Tlr8;Tlr9;Tlr3	0.00881342	0.0321447	biological_process
GO:0030141	secretory granule	5	168	153	20330	0.0297619	0.00752582	3.95464	17110;12652;19695;12653;16176	Lyz1;Chga;Reg3g;Chgb;Il1b	0.00890943	0.0476098	cellular_component
GO:0001678	cellular glucose homeostasis	2	165	18	20209	0.0121212	0.000890692	13.6088	18709;18708	Pik3r2;Pik3r1	0.00930387	0.033624	biological_process
GO:0046849	bone remodeling	2	165	18	20209	0.0121212	0.000890692	13.6088	107515;18129	Lgr4;Notch2	0.00930387	0.033624	biological_process
GO:0048546	digestive tract morphogenesis	2	165	18	20209	0.0121212	0.000890692	13.6088	13649;22418	Egfr;Wnt5a	0.00930387	0.033624	biological_process
GO:0035914	skeletal muscle cell differentiation	3	165	54	20209	0.0181818	0.00267208	6.80438	14463;18128;12224	Gata4;Notch1;Klf5	0.00977539	0.035221	biological_process
GO:0098641	cadherin binding involved in cell-cell adhesion	2	160	19	20023	0.0125	0.000948909	13.173	16952;12306	Anxa1;Anxa2	0.00992492	0.0401959	molecular_function
GO:0071347	cellular response to interleukin-1	3	165	55	20209	0.0181818	0.00272156	6.68066	19094;26415;26400	Mapk11;Mapk13;Map2k7	0.0102784	0.0369214	biological_process
GO:0001502	cartilage condensation	2	165	19	20209	0.0121212	0.000940175	12.8925	20682;22421	Sox9;Wnt7a	0.0103431	0.037042	biological_process
GO:0030971	receptor tyrosine kinase binding	3	160	57	20023	0.01875	0.00284673	6.58651	18709;18708;11747	Pik3r2;Pik3r1;Anxa5	0.0106887	0.0418928	molecular_function
GO:0051219	phosphoprotein binding	3	160	57	20023	0.01875	0.00284673	6.58651	18708;12505;56480	Pik3r1;Cd44;Tbk1	0.0106887	0.0418928	molecular_function
GO:0030178	negative regulation of Wnt signaling pathway	3	165	56	20209	0.0181818	0.00277104	6.56136	234130;207742;50781	Dkk4;Rnf43;Dkk3	0.0107962	0.0384093	biological_process
GO:0001756	somitogenesis	3	165	56	20209	0.0181818	0.00277104	6.56136	12006;22418;13388	Axin2;Wnt5a;Dll1	0.0107962	0.0384093	biological_process
GO:0000902	cell morphogenesis	4	165	105	20209	0.0242424	0.0051957	4.66586	13649;22415;12759;12550	Egfr;Wnt3;Clu;Cdh1	0.0108218	0.0384093	biological_process
GO:0007276	gamete generation	2	165	20	20209	0.0121212	0.000989658	12.2479	22415;22417	Wnt3;Wnt4	0.0114312	0.0399756	biological_process
GO:0048557	embryonic digestive tract morphogenesis	2	165	20	20209	0.0121212	0.000989658	12.2479	14463;21414	Gata4;Tcf7	0.0114312	0.0399756	biological_process
GO:0060065	uterus development	2	165	20	20209	0.0121212	0.000989658	12.2479	22418;22421	Wnt5a;Wnt7a	0.0114312	0.0399756	biological_process
GO:0030539	male genitalia development	2	165	20	20209	0.0121212	0.000989658	12.2479	107515;22412	Lgr4;Wnt9b	0.0114312	0.0399756	biological_process
GO:1903076	regulation of protein localization to plasma membrane	2	165	20	20209	0.0121212	0.000989658	12.2479	18709;18708	Pik3r2;Pik3r1	0.0114312	0.0399756	biological_process
GO:0019955	cytokine binding	2	160	21	20023	0.0125	0.00104879	11.9185	12505;16880	Cd44;Lifr	0.012062	0.0465248	molecular_function
GO:0032874	positive regulation of stress-activated MAPK cascade	2	165	21	20209	0.0121212	0.00103914	11.6646	21898;16176	Tlr4;Il1b	0.0125673	0.0438198	biological_process
GO:0030336	negative regulation of cell migration	4	165	110	20209	0.0242424	0.00544312	4.45377	16449;22411;22417;17831	Jag1;Wnt11;Wnt4;Muc2	0.0126688	0.0440444	biological_process
GO:0004871	signal transducer activity	12	160	718	20023	0.075	0.0358588	2.09154	14365;107515;13649;14362;106759;329252;14370;57265;93897;14160;12501;14367	Fzd3;Lgr4;Egfr;Fzd1;Ticam1;Lgr6;Fzd8;Fzd2;Fzd10;Lgr5;Cd3e;Fzd5	0.0127824	0.0485333	molecular_function
GO:0043539	protein serine/threonine kinase activator activity	2	160	22	20023	0.0125	0.00109874	11.3767	26395;26396	Map2k1;Map2k2	0.0131992	0.0485972	molecular_function
GO:0048027	mRNA 5'-UTR binding	2	160	22	20023	0.0125	0.00109874	11.3767	319765;140488	Igf2bp2;Igf2bp3	0.0131992	0.0485972	molecular_function
GO:0042476	odontogenesis	2	165	22	20209	0.0121212	0.00108862	11.1344	12006;22409	Axin2;Wnt10a	0.0137506	0.0473899	biological_process
GO:0009948	anterior/posterior axis specification	2	165	22	20209	0.0121212	0.00108862	11.1344	22415;12591	Wnt3;Cdx2	0.0137506	0.0473899	biological_process
GO:0048843	negative regulation of axon extension involved in axon guidance	2	165	22	20209	0.0121212	0.00108862	11.1344	22415;22418	Wnt3;Wnt5a	0.0137506	0.0473899	biological_process
GO:0005737	cytoplasm	68	168	6544	20330	0.404762	0.321889	1.25746	14365;18708;66166;24088;11746;18707;26395;18128;20202;22413;27056;17173;142980;26400;22417;666339;16176;13649;26415;20750;12759;67709;54123;22415;54139;74318;29857;12550;20459;11745;26396;16535;12739;19094;56480;16952;18129;12151;26398;11747;20196;11744;170743;58991;140488;22411;66953;12306;81897;26397;18489;21898;17829;16159;22418;14080;17110;93897;57265;19695;140474;12006;319765;11749;11925;264…	Fzd3;Pik3r1;S100a14;Tlr2;Anxa4;Pik3cd;Map2k1;Notch1;S100a9;Wnt2;Irf5;Ascl2;Tlr3;Map2k7;Wnt4;Muc3;Il1b;Egfr;Mapk13;Spp1;Clu;Reg4;Irf7;Wnt3;Irf6;Hopx;Mapk12;Cdh1;Ptk6;Anxa3;Map2k2;Kcnq1;Cldn3;Mapk11;Tbk1;Anxa1;Notch2;Bmi1;Map2k4;Anxa5;S100a13;Anxa11;Tlr7;Ghrl;Igf2bp3;Wnt11;Cdca7;Anxa2;Tlr9;Map2k3;Reg3b;Tlr4;Muc1;Il12a;Wnt5a;Fabp1;Lyz1;Fzd10;Fzd2;Reg3g;Muc4;Axin2;Igf2bp2;Anxa6;Neurog3;Map3k8;Vil1;S1…	0.0141355	0.072999	cellular_component
GO:0098609	cell-cell adhesion	4	165	114	20209	0.0242424	0.00564105	4.2975	13649;71790;20682;12550	Egfr;Anxa9;Sox9;Cdh1	0.0142831	0.0490826	biological_process
GO:0030424	axon	8	168	383	20330	0.047619	0.0188392	2.52766	14365;26398;26395;232333;58991;63993;12550;11745	Fzd3;Map2k4;Map2k1;Slc6a1;Ghrl;Slc5a7;Cdh1;Anxa3	0.0145144	0.072999	cellular_component
GO:0090190	positive regulation of branching involved in ureteric bud morphogenesis	2	165	23	20209	0.0121212	0.00113811	10.6503	107515;20682	Lgr4;Sox9	0.0149803	0.0511826	biological_process
GO:0001708	cell fate specification	2	165	23	20209	0.0121212	0.00113811	10.6503	20682;18128	Sox9;Notch1	0.0149803	0.0511826	biological_process
GO:0045860	positive regulation of protein kinase activity	3	165	64	20209	0.0181818	0.00316691	5.74119	12006;26397;22418	Axin2;Map2k3;Wnt5a	0.0154787	0.0527341	biological_process
GO:0007507	heart development	6	165	247	20209	0.0363636	0.0122223	2.97519	14463;26395;18128;74318;20682;26396	Gata4;Map2k1;Notch1;Hopx;Sox9;Map2k2	0.0160609	0.0538377	biological_process
GO:0097190	apoptotic signaling pathway	3	165	65	20209	0.0181818	0.00321639	5.65287	106759;12501;11749	Ticam1;Cd3e;Anxa6	0.0161324	0.0538377	biological_process
GO:1904646	cellular response to amyloid-beta	2	165	24	20209	0.0121212	0.00118759	10.2066	21899;21898	Tlr6;Tlr4	0.0162554	0.0538377	biological_process
GO:0010575	positive regulation of vascular endothelial growth factor production	2	165	24	20209	0.0121212	0.00118759	10.2066	14463;16176	Gata4;Il1b	0.0162554	0.0538377	biological_process
GO:0022409	positive regulation of cell-cell adhesion	2	165	24	20209	0.0121212	0.00118759	10.2066	22418;12550	Wnt5a;Cdh1	0.0162554	0.0538377	biological_process
GO:0098586	cellular response to virus	2	165	24	20209	0.0121212	0.00118759	10.2066	19094;16159	Mapk11;Il12a	0.0162554	0.0538377	biological_process
GO:0036342	post-anal tail morphogenesis	2	165	24	20209	0.0121212	0.00118759	10.2066	14365;22418	Fzd3;Wnt5a	0.0162554	0.0538377	biological_process
GO:0051894	positive regulation of focal adhesion assembly	2	165	24	20209	0.0121212	0.00118759	10.2066	20194;22417	S100a10;Wnt4	0.0162554	0.0538377	biological_process
GO:0030279	negative regulation of ossification	2	165	24	20209	0.0121212	0.00118759	10.2066	20682;18128	Sox9;Notch1	0.0162554	0.0538377	biological_process
GO:0003382	epithelial cell morphogenesis	2	165	24	20209	0.0121212	0.00118759	10.2066	12739;12550	Cldn3;Cdh1	0.0162554	0.0538377	biological_process
GO:0006351	transcription, DNA-templated	24	165	1862	20209	0.145455	0.0921372	1.57867	18128;12020;27056;18132;17173;20682;21414;26415;54123;54139;74318;29857;12224;19094;14463;18129;11921;12151;66953;12591;30051;11925;21415;18131	Notch1;Nkx3-2;Irf5;Notch4;Ascl2;Sox9;Tcf7;Mapk13;Irf7;Irf6;Hopx;Mapk12;Klf5;Mapk11;Gata4;Notch2;Atoh1;Bmi1;Cdca7;Cdx2;Spdef;Neurog3;Tcf7l1;Notch3	0.0167149	0.0552057	biological_process
GO:0001530	lipopolysaccharide binding	2	160	25	20023	0.0125	0.00124856	10.0115	21898;24088	Tlr4;Tlr2	0.0168763	0.061208	molecular_function
GO:0032880	regulation of protein localization	3	165	67	20209	0.0181818	0.00331535	5.48412	22418;18132;12550	Wnt5a;Notch4;Cdh1	0.0174857	0.0572742	biological_process
GO:0001649	osteoblast differentiation	3	165	67	20209	0.0181818	0.00331535	5.48412	107515;22411;20750	Lgr4;Wnt11;Spp1	0.0174857	0.0572742	biological_process
GO:0043154	negative regulation of cysteine-type endopeptidase activity involved in apoptotic process	3	165	67	20209	0.0181818	0.00331535	5.48412	14080;12505;216795	Fabp1;Cd44;Wnt9a	0.0174857	0.0572742	biological_process
GO:0048844	artery morphogenesis	2	165	25	20209	0.0121212	0.00123707	9.7983	22411;18131	Wnt11;Notch3	0.0175753	0.0574094	biological_process
GO:0022008	neurogenesis	3	165	68	20209	0.0181818	0.00336484	5.40348	22418;11925;21415	Wnt5a;Neurog3;Tcf7l1	0.0181855	0.0592398	biological_process
GO:0031490	chromatin DNA binding	3	160	70	20023	0.01875	0.00349598	5.3633	11925;18128;11921	Neurog3;Notch1;Atoh1	0.0185523	0.0653362	molecular_function
GO:0003725	double-stranded RNA binding	3	160	70	20023	0.01875	0.00349598	5.3633	170744;170743;142980	Tlr8;Tlr7;Tlr3	0.0185523	0.0653362	molecular_function
GO:0005911	cell-cell junction	5	168	185	20330	0.0297619	0.00909985	3.27059	18708;20537;12501;12550;26396	Pik3r1;Slc5a1;Cd3e;Cdh1;Map2k2	0.0189127	0.0924021	cellular_component
GO:0045780	positive regulation of bone resorption	2	165	26	20209	0.0121212	0.00128656	9.42145	13649;20750	Egfr;Spp1	0.018939	0.0606968	biological_process
GO:0060716	labyrinthine layer blood vessel development	2	165	26	20209	0.0121212	0.00128656	9.42145	22413;14367	Wnt2;Fzd5	0.018939	0.0606968	biological_process
GO:2000778	positive regulation of interleukin-6 secretion	2	165	26	20209	0.0121212	0.00128656	9.42145	170744;16176	Tlr8;Il1b	0.018939	0.0606968	biological_process
GO:0001944	vasculature development	2	165	26	20209	0.0121212	0.00128656	9.42145	14367;18132	Fzd5;Notch4	0.018939	0.0606968	biological_process
GO:0030878	thyroid gland development	2	165	26	20209	0.0121212	0.00128656	9.42145	26395;26396	Map2k1;Map2k2	0.018939	0.0606968	biological_process
GO:0002052	positive regulation of neuroblast proliferation	2	165	26	20209	0.0121212	0.00128656	9.42145	14365;18128	Fzd3;Notch1	0.018939	0.0606968	biological_process
GO:0045335	phagocytic vesicle	3	168	69	20330	0.0178571	0.003394	5.26139	11744;81897;21897	Anxa11;Tlr9;Tlr1	0.0195081	0.0926635	cellular_component
GO:0070328	triglyceride homeostasis	2	165	27	20209	0.0121212	0.00133604	9.0725	26395;11808	Map2k1;Apoa4	0.0203459	0.0646093	biological_process
GO:0048646	anatomical structure formation involved in morphogenesis	2	165	27	20209	0.0121212	0.00133604	9.0725	22415;14463	Wnt3;Gata4	0.0203459	0.0646093	biological_process
GO:0010033	response to organic substance	3	165	71	20209	0.0181818	0.00351329	5.17516	232333;20750;11747	Slc6a1;Spp1;Anxa5	0.0203772	0.0646093	biological_process
GO:0042060	wound healing	3	165	71	20209	0.0181818	0.00351329	5.17516	13649;18129;22418	Egfr;Notch2;Wnt5a	0.0203772	0.0646093	biological_process
GO:0005546	phosphatidylinositol-4,5-bisphosphate binding	3	160	73	20023	0.01875	0.00364581	5.14289	22349;16535;12306	Vil1;Kcnq1;Anxa2	0.0207188	0.071924	molecular_function
GO:0051216	cartilage development	3	165	72	20209	0.0181818	0.00356277	5.10328	20682;22418;22421	Sox9;Wnt5a;Wnt7a	0.0211386	0.0668453	biological_process
GO:0003700	DNA binding transcription factor activity	14	160	957	20023	0.0875	0.047795	1.83073	14463;22418;12591;18128;30051;54123;54139;27056;17173;21415;20682;11925;12224;21414	Gata4;Wnt5a;Cdx2;Notch1;Spdef;Irf7;Irf6;Irf5;Ascl2;Tcf7l1;Sox9;Neurog3;Klf5;Tcf7	0.0213941	0.073222	molecular_function
GO:0043525	positive regulation of neuron apoptotic process	3	165	73	20209	0.0181818	0.00361225	5.03337	26398;16176;26400	Map2k4;Il1b;Map2k7	0.0219156	0.0691183	biological_process
GO:0001047	core promoter binding	3	160	75	20023	0.01875	0.00374569	5.00575	18128;11925;21414	Notch1;Neurog3;Tcf7	0.0222372	0.0744635	molecular_function
GO:0004712	protein serine/threonine/tyrosine kinase activity	2	160	29	20023	0.0125	0.00144833	8.6306	26395;26396	Map2k1;Map2k2	0.0223697	0.0744635	molecular_function
GO:0045807	positive regulation of endocytosis	2	165	29	20209	0.0121212	0.001435	8.44681	22418;13388	Wnt5a;Dll1	0.0232857	0.073052	biological_process
GO:0051384	response to glucocorticoid	2	165	29	20209	0.0121212	0.001435	8.44681	26395;18708	Map2k1;Pik3r1	0.0232857	0.073052	biological_process
GO:0005903	brush border	3	168	74	20330	0.0178571	0.00363994	4.90589	19126;22349;20537	Prom1;Vil1;Slc5a1	0.0234295	0.105433	cellular_component
GO:0071944	cell periphery	3	168	74	20330	0.0178571	0.00363994	4.90589	18128;12550;12759	Notch1;Cdh1;Clu	0.0234295	0.105433	cellular_component
GO:0045892	negative regulation of transcription, DNA-templated	9	165	508	20209	0.0545455	0.0251373	2.1699	107515;22418;50781;14362;18128;22411;20682;21415;22417	Lgr4;Wnt5a;Dkk3;Fzd1;Notch1;Wnt11;Sox9;Tcf7l1;Wnt4	0.0239106	0.0748152	biological_process
GO:0043204	perikaryon	4	168	132	20330	0.0238095	0.00649287	3.66703	26398;26395;63993;11747	Map2k4;Map2k1;Slc5a7;Anxa5	0.0240479	0.105441	cellular_component
GO:0072659	protein localization to plasma membrane	4	165	134	20209	0.0242424	0.00663071	3.65608	20194;22417;12550;12306	S100a10;Wnt4;Cdh1;Anxa2	0.024279	0.0757684	biological_process
GO:0001158	enhancer sequence-specific DNA binding	2	160	31	20023	0.0125	0.00154822	8.07379	14463;20682	Gata4;Sox9	0.0253563	0.0832645	molecular_function
GO:0032839	dendrite cytoplasm	2	168	30	20330	0.0119048	0.00147565	8.06746	26398;26395	Map2k4;Map2k1	0.0253786	0.108323	cellular_component
GO:0070062	extracellular exosome	3	168	77	20330	0.0178571	0.00378751	4.71475	19126;16952;12306	Prom1;Anxa1;Anxa2	0.0259723	0.108323	cellular_component
GO:0032715	negative regulation of interleukin-6 production	2	165	31	20209	0.0121212	0.00153397	7.90186	81897;21898	Tlr9;Tlr4	0.0263886	0.0819218	biological_process
GO:0071260	cellular response to mechanical stimulus	2	165	31	20209	0.0121212	0.00153397	7.90186	22411;20682	Wnt11;Sox9	0.0263886	0.0819218	biological_process
GO:0005768	endosome	10	168	597	20330	0.0595238	0.0293655	2.027	13649;16952;56332;170743;81897;12550;142980;12306;16535;21898	Egfr;Anxa1;Amotl2;Tlr7;Tlr9;Cdh1;Tlr3;Anxa2;Kcnq1;Tlr4	0.0268689	0.109395	cellular_component
GO:0051059	NF-kappaB binding	2	160	32	20023	0.0125	0.00159816	7.82148	18129;11746	Notch2;Anxa4	0.026907	0.0871787	molecular_function
GO:0031069	hair follicle morphogenesis	2	165	32	20209	0.0121212	0.00158345	7.65492	22409;18128	Wnt10a;Notch1	0.0279993	0.0864707	biological_process
GO:0048856	anatomical structure development	2	165	32	20209	0.0121212	0.00158345	7.65492	22417;216795	Wnt4;Wnt9a	0.0279993	0.0864707	biological_process
GO:0001726	ruffle	3	168	80	20330	0.0178571	0.00393507	4.53795	22349;20459;12306	Vil1;Ptk6;Anxa2	0.0286573	0.113963	cellular_component
GO:0048663	neuron fate commitment	2	165	33	20209	0.0121212	0.00163294	7.42296	18128;18131	Notch1;Notch3	0.0296486	0.0910909	biological_process
GO:1900026	positive regulation of substrate adhesion-dependent cell spreading	2	165	33	20209	0.0121212	0.00163294	7.42296	380924;20194	Olfm4;S100a10	0.0296486	0.0910909	biological_process
GO:0071902	positive regulation of protein serine/threonine kinase activity	2	165	34	20209	0.0121212	0.00168242	7.20463	26395;26396	Map2k1;Map2k2	0.0313356	0.096026	biological_process
GO:0031902	late endosome membrane	2	168	34	20330	0.0119048	0.00167241	7.11835	11749;12306	Anxa6;Anxa2	0.0320364	0.121607	cellular_component
GO:0016020	membrane	65	168	6446	20330	0.386905	0.317068	1.22026	14365;107515;18708;14362;17063;24088;18707;26395;18128;12502;69787;20202;18132;142980;230828;13388;21897;16880;13649;216225;18131;12759;329252;14370;241612;14160;53791;12550;19126;20459;11745;26396;16535;15976;12739;21899;12652;16952;20537;18129;69814;170743;320398;12501;81897;12306;16449;63993;53881;14367;170744;12505;21898;64452;17829;233836;16206;57265;93897;140474;232333;207742;12500;20201;23…	Fzd3;Lgr4;Pik3r1;Fzd1;Muc13;Tlr2;Pik3cd;Map2k1;Notch1;Cd3g;Anxa13;S100a9;Notch4;Tlr3;Il22ra1;Dll1;Tlr1;Lifr;Egfr;Slc5a8;Notch3;Clu;Lgr6;Fzd8;Slc5a12;Lgr5;Tlr5;Cdh1;Prom1;Ptk6;Anxa3;Map2k2;Kcnq1;Ifnar2;Cldn3;Tlr6;Chga;Anxa1;Slc5a1;Notch2;Prss32;Tlr7;Lrig3;Cd3e;Tlr9;Anxa2;Jag1;Slc5a7;Slc5a3;Fzd5;Tlr8;Cd44;Tlr4;Slc5a4a;Muc1;Slc5a11;Lrig1;Fzd2;Fzd10;Muc4;Slc6a1;Rnf43;Cd3d;S100a8;Slc5a9	0.0322622	0.121607	cellular_component
GO:0031012	extracellular matrix	5	168	214	20330	0.0297619	0.0105263	2.82738	12759;11808;22413;12306;17393	Clu;Apoa4;Wnt2;Anxa2;Mmp7	0.0327131	0.121607	cellular_component
GO:0048565	digestive tract development	2	165	35	20209	0.0121212	0.0017319	6.99879	107515;14463	Lgr4;Gata4	0.0330598	0.101049	biological_process
GO:0010976	positive regulation of neuron projection development	4	165	148	20209	0.0242424	0.00732347	3.31024	22418;20459;14362;20202	Wnt5a;Ptk6;Fzd1;S100a9	0.0332819	0.101467	biological_process
GO:0033138	positive regulation of peptidyl-serine phosphorylation	3	165	86	20209	0.0181818	0.00425553	4.27252	13649;22418;12505	Egfr;Wnt5a;Cd44	0.0334187	0.101623	biological_process
GO:0019897	extrinsic component of plasma membrane	2	168	35	20330	0.0119048	0.00172159	6.91497	20194;12306	S100a10;Anxa2	0.0337969	0.122963	cellular_component
GO:0050772	positive regulation of axonogenesis	2	165	36	20209	0.0121212	0.00178138	6.80438	26395;26396	Map2k1;Map2k2	0.0348203	0.104655	biological_process
GO:0010634	positive regulation of epithelial cell migration	2	165	37	20209	0.0121212	0.00183087	6.62048	22349;20682	Vil1;Sox9	0.0366165	0.104655	biological_process
GO:0030901	midbrain development	2	165	37	20209	0.0121212	0.00183087	6.62048	14365;22418	Fzd3;Wnt5a	0.0366165	0.104655	biological_process
GO:0001656	metanephros development	2	165	37	20209	0.0121212	0.00183087	6.62048	20537;22417	Slc5a1;Wnt4	0.0366165	0.104655	biological_process
GO:0043491	protein kinase B signaling	2	165	37	20209	0.0121212	0.00183087	6.62048	20682;16176	Sox9;Il1b	0.0366165	0.104655	biological_process
GO:0048662	negative regulation of smooth muscle cell proliferation	2	165	37	20209	0.0121212	0.00183087	6.62048	18708;16159	Pik3r1;Il12a	0.0366165	0.104655	biological_process
GO:0060173	limb development	2	165	37	20209	0.0121212	0.00183087	6.62048	22415;22421	Wnt3;Wnt7a	0.0366165	0.104655	biological_process
GO:0008283	cell proliferation	5	165	225	20209	0.030303	0.0111337	2.72175	13649;16159;26395;12006;15976	Egfr;Il12a;Map2k1;Axin2;Ifnar2	0.03757	0.104655	biological_process
GO:0007154	cell communication	2	165	38	20209	0.0121212	0.00188035	6.44625	16449;13388	Jag1;Dll1	0.0384476	0.104655	biological_process
GO:0007249	I-kappaB kinase/NF-kappaB signaling	2	165	38	20209	0.0121212	0.00188035	6.44625	170744;81897	Tlr8;Tlr9	0.0384476	0.104655	biological_process
GO:0097009	energy homeostasis	2	165	38	20209	0.0121212	0.00188035	6.44625	58991;13388	Ghrl;Dll1	0.0384476	0.104655	biological_process
GO:0001784	phosphotyrosine residue binding	2	160	39	20023	0.0125	0.00194776	6.41763	18709;18708	Pik3r2;Pik3r1	0.0387707	0.112422	molecular_function
GO:0015220	choline transmembrane transporter activity	1	160	5	20023	0.00625	0.000249713	25.0287	63993	Slc5a7	0.0393245	0.112422	molecular_function
GO:0045322	unmethylated CpG binding	1	160	5	20023	0.00625	0.000249713	25.0287	81897	Tlr9	0.0393245	0.112422	molecular_function
GO:0060228	phosphatidylcholine-sterol O-acyltransferase activator activity	1	160	5	20023	0.00625	0.000249713	25.0287	11808	Apoa4	0.0393245	0.112422	molecular_function
GO:0005143	interleukin-12 receptor binding	1	160	5	20023	0.00625	0.000249713	25.0287	16159	Il12a	0.0393245	0.112422	molecular_function
GO:0035727	lysophosphatidic acid binding	1	160	5	20023	0.00625	0.000249713	25.0287	22349	Vil1	0.0393245	0.112422	molecular_function
GO:0051525	NFAT protein binding	1	160	5	20023	0.00625	0.000249713	25.0287	14463	Gata4	0.0393245	0.112422	molecular_function
GO:0008329	signaling pattern recognition receptor activity	1	160	5	20023	0.00625	0.000249713	25.0287	24088	Tlr2	0.0393245	0.112422	molecular_function
GO:1902282	voltage-gated potassium channel activity involved in ventricular cardiac muscle cell action potential repolarization	1	160	5	20023	0.00625	0.000249713	25.0287	16535	Kcnq1	0.0393245	0.112422	molecular_function
GO:0046934	phosphatidylinositol-4,5-bisphosphate 3-kinase activity	1	160	5	20023	0.00625	0.000249713	25.0287	18707	Pik3cd	0.0393245	0.112422	molecular_function
GO:0002551	mast cell chemotaxis	1	165	5	20209	0.00606061	0.000247415	24.4958	12652	Chga	0.0401661	0.104655	biological_process
GO:0010572	positive regulation of platelet activation	1	165	5	20209	0.00606061	0.000247415	24.4958	21898	Tlr4	0.0401661	0.104655	biological_process
GO:0034137	positive regulation of toll-like receptor 2 signaling pathway	1	165	5	20209	0.00606061	0.000247415	24.4958	21897	Tlr1	0.0401661	0.104655	biological_process
GO:0032732	positive regulation of interleukin-1 production	1	165	5	20209	0.00606061	0.000247415	24.4958	21898	Tlr4	0.0401661	0.104655	biological_process
GO:0002322	B cell proliferation involved in immune response	1	165	5	20209	0.00606061	0.000247415	24.4958	21898	Tlr4	0.0401661	0.104655	biological_process
GO:0007199	G-protein coupled receptor signaling pathway coupled to cGMP nucleotide second messenger	1	165	5	20209	0.00606061	0.000247415	24.4958	57265	Fzd2	0.0401661	0.104655	biological_process
GO:0032613	interleukin-10 production	1	165	5	20209	0.00606061	0.000247415	24.4958	24088	Tlr2	0.0401661	0.104655	biological_process
GO:0086011	membrane repolarization during action potential	1	165	5	20209	0.00606061	0.000247415	24.4958	16535	Kcnq1	0.0401661	0.104655	biological_process
GO:0034134	toll-like receptor 2 signaling pathway	1	165	5	20209	0.00606061	0.000247415	24.4958	24088	Tlr2	0.0401661	0.104655	biological_process
GO:1903817	negative regulation of voltage-gated potassium channel activity	1	165	5	20209	0.00606061	0.000247415	24.4958	16535	Kcnq1	0.0401661	0.104655	biological_process
GO:0090272	negative regulation of fibroblast growth factor production	1	165	5	20209	0.00606061	0.000247415	24.4958	22411	Wnt11	0.0401661	0.104655	biological_process
GO:1903298	negative regulation of hypoxia-induced intrinsic apoptotic signaling pathway	1	165	5	20209	0.00606061	0.000247415	24.4958	26395	Map2k1	0.0401661	0.104655	biological_process
GO:0043570	maintenance of DNA repeat elements	1	165	5	20209	0.00606061	0.000247415	24.4958	12006	Axin2	0.0401661	0.104655	biological_process
GO:0033153	T cell receptor V(D)J recombination	1	165	5	20209	0.00606061	0.000247415	24.4958	21414	Tcf7	0.0401661	0.104655	biological_process
GO:0003289	atrial septum primum morphogenesis	1	165	5	20209	0.00606061	0.000247415	24.4958	14463	Gata4	0.0401661	0.104655	biological_process
GO:0071681	cellular response to indole-3-methanol	1	165	5	20209	0.00606061	0.000247415	24.4958	12550	Cdh1	0.0401661	0.104655	biological_process
GO:0060750	epithelial cell proliferation involved in mammary gland duct elongation	1	165	5	20209	0.00606061	0.000247415	24.4958	22418	Wnt5a	0.0401661	0.104655	biological_process
GO:0003229	ventricular cardiac muscle tissue development	1	165	5	20209	0.00606061	0.000247415	24.4958	14463	Gata4	0.0401661	0.104655	biological_process
GO:0030300	regulation of intestinal cholesterol absorption	1	165	5	20209	0.00606061	0.000247415	24.4958	11808	Apoa4	0.0401661	0.104655	biological_process
GO:0051891	positive regulation of cardioblast differentiation	1	165	5	20209	0.00606061	0.000247415	24.4958	14463	Gata4	0.0401661	0.104655	biological_process
GO:0035744	T-helper 1 cell cytokine production	1	165	5	20209	0.00606061	0.000247415	24.4958	16159	Il12a	0.0401661	0.104655	biological_process
GO:0001957	intramembranous ossification	1	165	5	20209	0.00606061	0.000247415	24.4958	12006	Axin2	0.0401661	0.104655	biological_process
GO:0010829	negative regulation of glucose transmembrane transport	1	165	5	20209	0.00606061	0.000247415	24.4958	16176	Il1b	0.0401661	0.104655	biological_process
GO:0021891	olfactory bulb interneuron development	1	165	5	20209	0.00606061	0.000247415	24.4958	22418	Wnt5a	0.0401661	0.104655	biological_process
GO:0003056	regulation of vascular smooth muscle contraction	1	165	5	20209	0.00606061	0.000247415	24.4958	26395	Map2k1	0.0401661	0.104655	biological_process
GO:0032374	regulation of cholesterol transport	1	165	5	20209	0.00606061	0.000247415	24.4958	11808	Apoa4	0.0401661	0.104655	biological_process
GO:0051135	positive regulation of NK T cell activation	1	165	5	20209	0.00606061	0.000247415	24.4958	16159	Il12a	0.0401661	0.104655	biological_process
GO:0016458	gene silencing	1	165	5	20209	0.00606061	0.000247415	24.4958	16535	Kcnq1	0.0401661	0.104655	biological_process
GO:0097211	cellular response to gonadotropin-releasing hormone	1	165	5	20209	0.00606061	0.000247415	24.4958	11747	Anxa5	0.0401661	0.104655	biological_process
GO:0002906	negative regulation of mature B cell apoptotic process	1	165	5	20209	0.00606061	0.000247415	24.4958	12505	Cd44	0.0401661	0.104655	biological_process
GO:0060029	convergent extension involved in organogenesis	1	165	5	20209	0.00606061	0.000247415	24.4958	22418	Wnt5a	0.0401661	0.104655	biological_process
GO:0032717	negative regulation of interleukin-8 production	1	165	5	20209	0.00606061	0.000247415	24.4958	81897	Tlr9	0.0401661	0.104655	biological_process
GO:0042536	negative regulation of tumor necrosis factor biosynthetic process	1	165	5	20209	0.00606061	0.000247415	24.4958	58991	Ghrl	0.0401661	0.104655	biological_process
GO:0034165	positive regulation of toll-like receptor 9 signaling pathway	1	165	5	20209	0.00606061	0.000247415	24.4958	81897	Tlr9	0.0401661	0.104655	biological_process
GO:0014834	skeletal muscle satellite cell maintenance involved in skeletal muscle regeneration	1	165	5	20209	0.00606061	0.000247415	24.4958	22421	Wnt7a	0.0401661	0.104655	biological_process
GO:0036035	osteoclast development	1	165	5	20209	0.00606061	0.000247415	24.4958	12306	Anxa2	0.0401661	0.104655	biological_process
GO:0061309	cardiac neural crest cell development involved in outflow tract morphogenesis	1	165	5	20209	0.00606061	0.000247415	24.4958	16449	Jag1	0.0401661	0.104655	biological_process
GO:1904179	positive regulation of adipose tissue development	1	165	5	20209	0.00606061	0.000247415	24.4958	58991	Ghrl	0.0401661	0.104655	biological_process
GO:0031077	post-embryonic camera-type eye development	1	165	5	20209	0.00606061	0.000247415	24.4958	14367	Fzd5	0.0401661	0.104655	biological_process
GO:0002374	cytokine secretion involved in immune response	1	165	5	20209	0.00606061	0.000247415	24.4958	24088	Tlr2	0.0401661	0.104655	biological_process
GO:0060219	camera-type eye photoreceptor cell differentiation	1	165	5	20209	0.00606061	0.000247415	24.4958	19126	Prom1	0.0401661	0.104655	biological_process
GO:0045351	type I interferon biosynthetic process	1	165	5	20209	0.00606061	0.000247415	24.4958	54123	Irf7	0.0401661	0.104655	biological_process
GO:0003157	endocardium development	1	165	5	20209	0.00606061	0.000247415	24.4958	18128	Notch1	0.0401661	0.104655	biological_process
GO:0090184	positive regulation of kidney development	1	165	5	20209	0.00606061	0.000247415	24.4958	20682	Sox9	0.0401661	0.104655	biological_process
GO:0060708	spongiotrophoblast differentiation	1	165	5	20209	0.00606061	0.000247415	24.4958	17173	Ascl2	0.0401661	0.104655	biological_process
GO:0010626	negative regulation of Schwann cell proliferation	1	165	5	20209	0.00606061	0.000247415	24.4958	17173	Ascl2	0.0401661	0.104655	biological_process
GO:0061205	paramesonephric duct development	1	165	5	20209	0.00606061	0.000247415	24.4958	22417	Wnt4	0.0401661	0.104655	biological_process
GO:0060684	epithelial-mesenchymal cell signaling	1	165	5	20209	0.00606061	0.000247415	24.4958	22420	Wnt6	0.0401661	0.104655	biological_process
GO:0070120	ciliary neurotrophic factor-mediated signaling pathway	1	165	5	20209	0.00606061	0.000247415	24.4958	16880	Lifr	0.0401661	0.104655	biological_process
GO:0060157	urinary bladder development	1	165	5	20209	0.00606061	0.000247415	24.4958	22418	Wnt5a	0.0401661	0.104655	biological_process
GO:1900103	positive regulation of endoplasmic reticulum unfolded protein response	1	165	5	20209	0.00606061	0.000247415	24.4958	18708	Pik3r1	0.0401661	0.104655	biological_process
GO:0060948	cardiac vascular smooth muscle cell development	1	165	5	20209	0.00606061	0.000247415	24.4958	18128	Notch1	0.0401661	0.104655	biological_process
GO:0044332	Wnt signaling pathway involved in dorsal/ventral axis specification	1	165	5	20209	0.00606061	0.000247415	24.4958	14367	Fzd5	0.0401661	0.104655	biological_process
GO:0060512	prostate gland morphogenesis	1	165	5	20209	0.00606061	0.000247415	24.4958	20682	Sox9	0.0401661	0.104655	biological_process
GO:1901216	positive regulation of neuron death	2	165	39	20209	0.0121212	0.00192983	6.28096	22418;12759	Wnt5a;Clu	0.040313	0.104655	biological_process
GO:0043122	regulation of I-kappaB kinase/NF-kappaB signaling	2	165	39	20209	0.0121212	0.00192983	6.28096	22418;16176	Wnt5a;Il1b	0.040313	0.104655	biological_process
GO:0030670	phagocytic vesicle membrane	1	168	5	20330	0.00595238	0.000245942	24.2024	11745	Anxa3	0.0406449	0.144798	cellular_component
GO:0031625	ubiquitin protein ligase binding	6	160	316	20023	0.0375	0.0157819	2.37615	13649;18708;12759;14370;12006;14367	Egfr;Pik3r1;Clu;Fzd8;Axin2;Fzd5	0.0417036	0.117837	molecular_function
GO:0002062	chondrocyte differentiation	2	165	40	20209	0.0121212	0.00197932	6.12394	20682;22421	Sox9;Wnt7a	0.0422121	0.108872	biological_process
GO:0016358	dendrite development	2	165	40	20209	0.0121212	0.00197932	6.12394	12501;58991	Cd3e;Ghrl	0.0422121	0.108872	biological_process
GO:0030155	regulation of cell adhesion	2	165	40	20209	0.0121212	0.00197932	6.12394	20682;13388	Sox9;Dll1	0.0422121	0.108872	biological_process
GO:0031982	vesicle	4	168	159	20330	0.0238095	0.00782095	3.04432	329252;20750;16176;12306	Lgr6;Spp1;Il1b;Anxa2	0.0431171	0.147537	cellular_component
GO:0016235	aggresome	2	168	40	20330	0.0119048	0.00196754	6.0506	56480;12759	Tbk1;Clu	0.0431396	0.147537	cellular_component
GO:0046676	negative regulation of insulin secretion	2	165	41	20209	0.0121212	0.0020288	5.97458	58991;16535	Ghrl;Kcnq1	0.0441441	0.11193	biological_process
GO:0005324	long-chain fatty acid transporter activity	1	160	6	20023	0.00625	0.000299655	20.8573	14080	Fabp1	0.047003	0.122814	molecular_function
GO:0005127	ciliary neurotrophic factor receptor binding	1	160	6	20023	0.00625	0.000299655	20.8573	16880	Lifr	0.047003	0.122814	molecular_function
GO:0005168	neurotrophin TRKA receptor binding	1	160	6	20023	0.00625	0.000299655	20.8573	18708	Pik3r1	0.047003	0.122814	molecular_function
GO:0033265	choline binding	1	160	6	20023	0.00625	0.000299655	20.8573	63993	Slc5a7	0.047003	0.122814	molecular_function
GO:0005499	vitamin D binding	1	160	6	20023	0.00625	0.000299655	20.8573	12309	S100g	0.047003	0.122814	molecular_function
GO:0043559	insulin binding	1	160	6	20023	0.00625	0.000299655	20.8573	18708	Pik3r1	0.047003	0.122814	molecular_function
GO:0070891	lipoteichoic acid binding	1	160	6	20023	0.00625	0.000299655	20.8573	24088	Tlr2	0.047003	0.122814	molecular_function
GO:0014033	neural crest cell differentiation	1	165	6	20209	0.00606061	0.000296897	20.4131	22409	Wnt10a	0.0480048	0.11193	biological_process
GO:0060662	salivary gland cavitation	1	165	6	20209	0.00606061	0.000296897	20.4131	12550	Cdh1	0.0480048	0.11193	biological_process
GO:0031133	regulation of axon diameter	1	165	6	20209	0.00606061	0.000296897	20.4131	22421	Wnt7a	0.0480048	0.11193	biological_process
GO:0001660	fever generation	1	165	6	20209	0.00606061	0.000296897	20.4131	16176	Il1b	0.0480048	0.11193	biological_process
GO:0032635	interleukin-6 production	1	165	6	20209	0.00606061	0.000296897	20.4131	16176	Il1b	0.0480048	0.11193	biological_process
GO:0050996	positive regulation of lipid catabolic process	1	165	6	20209	0.00606061	0.000296897	20.4131	16176	Il1b	0.0480048	0.11193	biological_process
GO:0030213	hyaluronan biosynthetic process	1	165	6	20209	0.00606061	0.000296897	20.4131	16176	Il1b	0.0480048	0.11193	biological_process
GO:0050819	negative regulation of coagulation	1	165	6	20209	0.00606061	0.000296897	20.4131	11747	Anxa5	0.0480048	0.11193	biological_process
GO:0097527	necroptotic signaling pathway	1	165	6	20209	0.00606061	0.000296897	20.4131	142980	Tlr3	0.0480048	0.11193	biological_process
GO:0046883	regulation of hormone secretion	1	165	6	20209	0.00606061	0.000296897	20.4131	16952	Anxa1	0.0480048	0.11193	biological_process
GO:0045629	negative regulation of T-helper 2 cell differentiation	1	165	6	20209	0.00606061	0.000296897	20.4131	16952	Anxa1	0.0480048	0.11193	biological_process
GO:0002819	regulation of adaptive immune response	1	165	6	20209	0.00606061	0.000296897	20.4131	54123	Irf7	0.0480048	0.11193	biological_process
GO:0060762	regulation of branching involved in mammary gland duct morphogenesis	1	165	6	20209	0.00606061	0.000296897	20.4131	22418	Wnt5a	0.0480048	0.11193	biological_process
GO:0031394	positive regulation of prostaglandin biosynthetic process	1	165	6	20209	0.00606061	0.000296897	20.4131	16952	Anxa1	0.0480048	0.11193	biological_process
GO:0060372	regulation of atrial cardiac muscle cell membrane repolarization	1	165	6	20209	0.00606061	0.000296897	20.4131	16535	Kcnq1	0.0480048	0.11193	biological_process
GO:2000394	positive regulation of lamellipodium morphogenesis	1	165	6	20209	0.00606061	0.000296897	20.4131	22349	Vil1	0.0480048	0.11193	biological_process
GO:0042698	ovulation cycle	1	165	6	20209	0.00606061	0.000296897	20.4131	13649	Egfr	0.0480048	0.11193	biological_process
GO:2000672	negative regulation of motor neuron apoptotic process	1	165	6	20209	0.00606061	0.000296897	20.4131	26398	Map2k4	0.0480048	0.11193	biological_process
GO:1900118	negative regulation of execution phase of apoptosis	1	165	6	20209	0.00606061	0.000296897	20.4131	14365	Fzd3	0.0480048	0.11193	biological_process
GO:0072112	glomerular visceral epithelial cell differentiation	1	165	6	20209	0.00606061	0.000296897	20.4131	19126	Prom1	0.0480048	0.11193	biological_process
GO:0071371	cellular response to gonadotropin stimulus	1	165	6	20209	0.00606061	0.000296897	20.4131	14463	Gata4	0.0480048	0.11193	biological_process
GO:0048633	positive regulation of skeletal muscle tissue growth	1	165	6	20209	0.00606061	0.000296897	20.4131	13388	Dll1	0.0480048	0.11193	biological_process
GO:1903208	negative regulation of hydrogen peroxide-induced neuron death	1	165	6	20209	0.00606061	0.000296897	20.4131	18489	Reg3b	0.0480048	0.11193	biological_process
GO:0051054	positive regulation of DNA metabolic process	1	165	6	20209	0.00606061	0.000296897	20.4131	11745	Anxa3	0.0480048	0.11193	biological_process
GO:0060760	positive regulation of response to cytokine stimulus	1	165	6	20209	0.00606061	0.000296897	20.4131	22418	Wnt5a	0.0480048	0.11193	biological_process
GO:0097065	anterior head development	1	165	6	20209	0.00606061	0.000296897	20.4131	20682	Sox9	0.0480048	0.11193	biological_process
GO:0044336	canonical Wnt signaling pathway involved in negative regulation of apoptotic process	1	165	6	20209	0.00606061	0.000296897	20.4131	21414	Tcf7	0.0480048	0.11193	biological_process
GO:0002051	osteoblast fate commitment	1	165	6	20209	0.00606061	0.000296897	20.4131	18128	Notch1	0.0480048	0.11193	biological_process
GO:0061156	pulmonary artery morphogenesis	1	165	6	20209	0.00606061	0.000296897	20.4131	16449	Jag1	0.0480048	0.11193	biological_process
GO:0006702	androgen biosynthetic process	1	165	6	20209	0.00606061	0.000296897	20.4131	22417	Wnt4	0.0480048	0.11193	biological_process
GO:0010894	negative regulation of steroid biosynthetic process	1	165	6	20209	0.00606061	0.000296897	20.4131	22417	Wnt4	0.0480048	0.11193	biological_process
GO:0061419	positive regulation of transcription from RNA polymerase II promoter in response to hypoxia	1	165	6	20209	0.00606061	0.000296897	20.4131	18128	Notch1	0.0480048	0.11193	biological_process
GO:0007221	positive regulation of transcription of Notch receptor target	1	165	6	20209	0.00606061	0.000296897	20.4131	18128	Notch1	0.0480048	0.11193	biological_process
GO:0045639	positive regulation of myeloid cell differentiation	1	165	6	20209	0.00606061	0.000296897	20.4131	16449	Jag1	0.0480048	0.11193	biological_process
GO:2000052	positive regulation of non-canonical Wnt signaling pathway	1	165	6	20209	0.00606061	0.000296897	20.4131	22418	Wnt5a	0.0480048	0.11193	biological_process
GO:0072574	hepatocyte proliferation	1	165	6	20209	0.00606061	0.000296897	20.4131	18129	Notch2	0.0480048	0.11193	biological_process
GO:1903140	regulation of establishment of endothelial barrier	1	165	6	20209	0.00606061	0.000296897	20.4131	16176	Il1b	0.0480048	0.11193	biological_process
GO:0071599	otic vesicle development	1	165	6	20209	0.00606061	0.000296897	20.4131	20682	Sox9	0.0480048	0.11193	biological_process
GO:0072189	ureter development	1	165	6	20209	0.00606061	0.000296897	20.4131	20682	Sox9	0.0480048	0.11193	biological_process
GO:0030850	prostate gland development	1	165	6	20209	0.00606061	0.000296897	20.4131	20682	Sox9	0.0480048	0.11193	biological_process
GO:0015871	choline transport	1	165	6	20209	0.00606061	0.000296897	20.4131	63993	Slc5a7	0.0480048	0.11193	biological_process
GO:0034162	toll-like receptor 9 signaling pathway	1	165	6	20209	0.00606061	0.000296897	20.4131	81897	Tlr9	0.0480048	0.11193	biological_process
GO:0071224	cellular response to peptidoglycan	1	165	6	20209	0.00606061	0.000296897	20.4131	24088	Tlr2	0.0480048	0.11193	biological_process
GO:0060744	mammary gland branching involved in thelarche	1	165	6	20209	0.00606061	0.000296897	20.4131	22418	Wnt5a	0.0480048	0.11193	biological_process
GO:0070245	positive regulation of thymocyte apoptotic process	1	165	6	20209	0.00606061	0.000296897	20.4131	22418	Wnt5a	0.0480048	0.11193	biological_process
GO:0060718	chorionic trophoblast cell differentiation	1	165	6	20209	0.00606061	0.000296897	20.4131	14367	Fzd5	0.0480048	0.11193	biological_process
GO:0010811	positive regulation of cell-substrate adhesion	2	165	43	20209	0.0121212	0.00212776	5.69669	20750;64074	Spp1;Smoc2	0.0481044	0.11193	biological_process
GO:0097191	extrinsic apoptotic signaling pathway	2	165	43	20209	0.0121212	0.00212776	5.69669	16159;142980	Il12a;Tlr3	0.0481044	0.11193	biological_process
GO:0071300	cellular response to retinoic acid	2	165	43	20209	0.0121212	0.00212776	5.69669	20459;20682	Ptk6;Sox9	0.0481044	0.11193	biological_process
GO:0097342	ripoptosome	1	168	6	20330	0.00595238	0.00029513	20.1687	106759	Ticam1	0.0485746	0.151023	cellular_component
GO:0048237	rough endoplasmic reticulum lumen	1	168	6	20330	0.00595238	0.00029513	20.1687	17110	Lyz1	0.0485746	0.151023	cellular_component
GO:0042629	mast cell granule	1	168	6	20330	0.00595238	0.00029513	20.1687	16952	Anxa1	0.0485746	0.151023	cellular_component
GO:0044354	macropinosome	1	168	6	20330	0.00595238	0.00029513	20.1687	12306	Anxa2	0.0485746	0.151023	cellular_component
GO:0035749	myelin sheath adaxonal region	1	168	6	20330	0.00595238	0.00029513	20.1687	12306	Anxa2	0.0485746	0.151023	cellular_component
GO:0016477	cell migration	5	165	244	20209	0.030303	0.0120738	2.50981	16159;22418;18707;20459;12505	Il12a;Wnt5a;Pik3cd;Ptk6;Cd44	0.0501271	0.116408	biological_process
GO:0001501	skeletal system development	3	165	102	20209	0.0181818	0.00504726	3.60232	12020;20682;12151	Nkx3-2;Sox9;Bmi1	0.0510851	0.118402	biological_process
GO:0009611	response to wounding	2	165	45	20209	0.0121212	0.00222673	5.4435	26398;26400	Map2k4;Map2k7	0.0521887	0.119285	biological_process
GO:0045740	positive regulation of DNA replication	2	165	45	20209	0.0121212	0.00222673	5.4435	26398;13649	Map2k4;Egfr	0.0521887	0.119285	biological_process
GO:0019838	growth factor binding	2	160	47	20023	0.0125	0.0023473	5.32527	18489;16880	Reg3b;Lifr	0.0542824	0.134068	molecular_function
GO:0030235	nitric-oxide synthase regulator activity	1	160	7	20023	0.00625	0.000349598	17.8777	13649	Egfr	0.0546205	0.134068	molecular_function
GO:0004716	signal transducer, downstream of receptor, with protein tyrosine kinase activity	1	160	7	20023	0.00625	0.000349598	17.8777	13649	Egfr	0.0546205	0.134068	molecular_function
GO:0035325	Toll-like receptor binding	1	160	7	20023	0.00625	0.000349598	17.8777	24088	Tlr2	0.0546205	0.134068	molecular_function
GO:0035005	1-phosphatidylinositol-4-phosphate 3-kinase activity	1	160	7	20023	0.00625	0.000349598	17.8777	18707	Pik3cd	0.0546205	0.134068	molecular_function
GO:0005114	type II transforming growth factor beta receptor binding	1	160	7	20023	0.00625	0.000349598	17.8777	12505	Cd44	0.0546205	0.134068	molecular_function
GO:0032611	interleukin-1 beta production	1	165	7	20209	0.00606061	0.00034638	17.497	16176	Il1b	0.0557798	0.119285	biological_process
GO:0032534	regulation of microvillus assembly	1	165	7	20209	0.00606061	0.00034638	17.497	12224	Klf5	0.0557798	0.119285	biological_process
GO:0034351	negative regulation of glial cell apoptotic process	1	165	7	20209	0.00606061	0.00034638	17.497	13388	Dll1	0.0557798	0.119285	biological_process
GO:0016338	calcium-independent cell-cell adhesion via plasma membrane cell-adhesion molecules	1	165	7	20209	0.00606061	0.00034638	17.497	12739	Cldn3	0.0557798	0.119285	biological_process
GO:0048864	stem cell development	1	165	7	20209	0.00606061	0.00034638	17.497	22421	Wnt7a	0.0557798	0.119285	biological_process
GO:0031622	positive regulation of fever generation	1	165	7	20209	0.00606061	0.00034638	17.497	16176	Il1b	0.0557798	0.119285	biological_process
GO:0034372	very-low-density lipoprotein particle remodeling	1	165	7	20209	0.00606061	0.00034638	17.497	11808	Apoa4	0.0557798	0.119285	biological_process
GO:0032808	lacrimal gland development	1	165	7	20209	0.00606061	0.00034638	17.497	20682	Sox9	0.0557798	0.119285	biological_process
GO:0014054	positive regulation of gamma-aminobutyric acid secretion	1	165	7	20209	0.00606061	0.00034638	17.497	232333	Slc6a1	0.0557798	0.119285	biological_process
GO:2000562	negative regulation of CD4-positive, alpha-beta T cell proliferation	1	165	7	20209	0.00606061	0.00034638	17.497	12505	Cd44	0.0557798	0.119285	biological_process
GO:2000020	positive regulation of male gonad development	1	165	7	20209	0.00606061	0.00034638	17.497	20682	Sox9	0.0557798	0.119285	biological_process
GO:0086014	atrial cardiac muscle cell action potential	1	165	7	20209	0.00606061	0.00034638	17.497	16535	Kcnq1	0.0557798	0.119285	biological_process
GO:2000726	negative regulation of cardiac muscle cell differentiation	1	165	7	20209	0.00606061	0.00034638	17.497	13388	Dll1	0.0557798	0.119285	biological_process
GO:0060442	branching involved in prostate gland morphogenesis	1	165	7	20209	0.00606061	0.00034638	17.497	12505	Cd44	0.0557798	0.119285	biological_process
GO:0036302	atrioventricular canal development	1	165	7	20209	0.00606061	0.00034638	17.497	14463	Gata4	0.0557798	0.119285	biological_process
GO:0050663	cytokine secretion	1	165	7	20209	0.00606061	0.00034638	17.497	20196	S100a13	0.0557798	0.119285	biological_process
GO:0060231	mesenchymal to epithelial transition	1	165	7	20209	0.00606061	0.00034638	17.497	22417	Wnt4	0.0557798	0.119285	biological_process
GO:0060054	positive regulation of epithelial cell proliferation involved in wound healing	1	165	7	20209	0.00606061	0.00034638	17.497	22421	Wnt7a	0.0557798	0.119285	biological_process
GO:0051155	positive regulation of striated muscle cell differentiation	1	165	7	20209	0.00606061	0.00034638	17.497	74318	Hopx	0.0557798	0.119285	biological_process
GO:0045607	regulation of inner ear auditory receptor cell differentiation	1	165	7	20209	0.00606061	0.00034638	17.497	18128	Notch1	0.0557798	0.119285	biological_process
GO:0014031	mesenchymal cell development	1	165	7	20209	0.00606061	0.00034638	17.497	18128	Notch1	0.0557798	0.119285	biological_process
GO:0045446	endothelial cell differentiation	1	165	7	20209	0.00606061	0.00034638	17.497	18132	Notch4	0.0557798	0.119285	biological_process
GO:0030916	otic vesicle formation	1	165	7	20209	0.00606061	0.00034638	17.497	20682	Sox9	0.0557798	0.119285	biological_process
GO:0032532	regulation of microvillus length	1	165	7	20209	0.00606061	0.00034638	17.497	22349	Vil1	0.0557798	0.119285	biological_process
GO:0042509	regulation of tyrosine phosphorylation of STAT protein	1	165	7	20209	0.00606061	0.00034638	17.497	237310	Il22ra2	0.0557798	0.119285	biological_process
GO:0060501	positive regulation of epithelial cell proliferation involved in lung morphogenesis	1	165	7	20209	0.00606061	0.00034638	17.497	22413	Wnt2	0.0557798	0.119285	biological_process
GO:0048645	animal organ formation	1	165	7	20209	0.00606061	0.00034638	17.497	12020	Nkx3-2	0.0557798	0.119285	biological_process
GO:2000510	positive regulation of dendritic cell chemotaxis	1	165	7	20209	0.00606061	0.00034638	17.497	16159	Il12a	0.0557798	0.119285	biological_process
GO:0036289	peptidyl-serine autophosphorylation	1	165	7	20209	0.00606061	0.00034638	17.497	26396	Map2k2	0.0557798	0.119285	biological_process
GO:0043496	regulation of protein homodimerization activity	1	165	7	20209	0.00606061	0.00034638	17.497	106759	Ticam1	0.0557798	0.119285	biological_process
GO:0060561	apoptotic process involved in morphogenesis	1	165	7	20209	0.00606061	0.00034638	17.497	14367	Fzd5	0.0557798	0.119285	biological_process
GO:0001780	neutrophil homeostasis	1	165	7	20209	0.00606061	0.00034638	17.497	16952	Anxa1	0.0557798	0.119285	biological_process
GO:2001054	negative regulation of mesenchymal cell apoptotic process	1	165	7	20209	0.00606061	0.00034638	17.497	20682	Sox9	0.0557798	0.119285	biological_process
GO:0061484	hematopoietic stem cell homeostasis	1	165	7	20209	0.00606061	0.00034638	17.497	12151	Bmi1	0.0557798	0.119285	biological_process
GO:0051302	regulation of cell division	1	165	7	20209	0.00606061	0.00034638	17.497	13388	Dll1	0.0557798	0.119285	biological_process
GO:0003180	aortic valve morphogenesis	1	165	7	20209	0.00606061	0.00034638	17.497	18128	Notch1	0.0557798	0.119285	biological_process
GO:0042035	regulation of cytokine biosynthetic process	1	165	7	20209	0.00606061	0.00034638	17.497	26397	Map2k3	0.0557798	0.119285	biological_process
GO:0010564	regulation of cell cycle process	1	165	7	20209	0.00606061	0.00034638	17.497	20682	Sox9	0.0557798	0.119285	biological_process
GO:0003209	cardiac atrium morphogenesis	1	165	7	20209	0.00606061	0.00034638	17.497	18128	Notch1	0.0557798	0.119285	biological_process
GO:0022405	hair cycle process	1	165	7	20209	0.00606061	0.00034638	17.497	16206	Lrig1	0.0557798	0.119285	biological_process
GO:0051461	positive regulation of corticotropin secretion	1	165	7	20209	0.00606061	0.00034638	17.497	58991	Ghrl	0.0557798	0.119285	biological_process
GO:0001786	phosphatidylserine binding	2	160	48	20023	0.0125	0.00239724	5.21432	71790;69787	Anxa9;Anxa13	0.0563531	0.136938	molecular_function
GO:0045668	negative regulation of osteoblast differentiation	2	165	47	20209	0.0121212	0.0023257	5.21186	12006;18128	Axin2;Notch1	0.0563919	0.120377	biological_process
GO:0043219	lateral loop	1	168	7	20330	0.00595238	0.000344319	17.2874	12550	Cdh1	0.0564392	0.166398	cellular_component
GO:0031232	extrinsic component of external side of plasma membrane	1	168	7	20330	0.00595238	0.000344319	17.2874	16952	Anxa1	0.0564392	0.166398	cellular_component
GO:0034366	spherical high-density lipoprotein particle	1	168	7	20330	0.00595238	0.000344319	17.2874	12759	Clu	0.0564392	0.166398	cellular_component
GO:0008144	drug binding	3	160	109	20023	0.01875	0.00544374	3.44432	170744;170743;14080	Tlr8;Tlr7;Fabp1	0.0569559	0.137033	molecular_function
GO:0050731	positive regulation of peptidyl-tyrosine phosphorylation	3	165	107	20209	0.0181818	0.00529467	3.43398	12501;21898;12505	Cd3e;Tlr4;Cd44	0.0573693	0.122244	biological_process
GO:0050728	negative regulation of inflammatory response	3	165	108	20209	0.0181818	0.00534415	3.40219	58991;12505;237310	Ghrl;Cd44;Il22ra2	0.0586682	0.124788	biological_process
GO:0005913	cell-cell adherens junction	3	168	107	20330	0.0178571	0.00526316	3.39286	16952;12550;12306	Anxa1;Cdh1;Anxa2	0.0590563	0.171163	cellular_component
GO:0000978	RNA polymerase II proximal promoter sequence-specific DNA binding	7	160	434	20023	0.04375	0.0216751	2.01845	14463;11921;12151;12020;17173;11925;12224	Gata4;Atoh1;Bmi1;Nkx3-2;Ascl2;Neurog3;Klf5	0.0600042	0.142951	molecular_function
GO:0038083	peptidyl-tyrosine autophosphorylation	2	165	49	20209	0.0121212	0.00242466	4.99913	13649;20459	Egfr;Ptk6	0.0607093	0.12624	biological_process
GO:0001822	kidney development	3	165	110	20209	0.0181818	0.00544312	3.34033	22412;22411;11746	Wnt9b;Wnt11;Anxa4	0.0613074	0.12624	biological_process
GO:0097157	pre-mRNA intronic binding	1	160	8	20023	0.00625	0.000399541	15.643	20682	Sox9	0.0621775	0.143799	molecular_function
GO:0036310	annealing helicase activity	1	160	8	20023	0.00625	0.000399541	15.643	16952	Anxa1	0.0621775	0.143799	molecular_function
GO:0000287	magnesium ion binding	4	160	186	20023	0.025	0.00928932	2.69126	26410;29857;76768;26400	Map3k8;Mapk12;Alpi;Map2k7	0.0623062	0.143799	molecular_function
GO:0001540	amyloid-beta binding	2	160	51	20023	0.0125	0.00254707	4.9076	14367;12759	Fzd5;Clu	0.062727	0.143799	molecular_function
GO:0060048	cardiac muscle contraction	2	165	50	20209	0.0121212	0.00247415	4.89915	16535;26397	Kcnq1;Map2k3	0.0629093	0.12624	biological_process
GO:0034644	cellular response to UV	2	165	50	20209	0.0121212	0.00247415	4.89915	26415;18708	Mapk13;Pik3r1	0.0629093	0.12624	biological_process
GO:0043330	response to exogenous dsRNA	2	165	50	20209	0.0121212	0.00247415	4.89915	106759;142980	Ticam1;Tlr3	0.0629093	0.12624	biological_process
GO:0045599	negative regulation of fat cell differentiation	2	165	50	20209	0.0121212	0.00247415	4.89915	16449;22418	Jag1;Wnt5a	0.0629093	0.12624	biological_process
GO:0071394	cellular response to testosterone stimulus	1	165	8	20209	0.00606061	0.000395863	15.3098	20750	Spp1	0.0634918	0.12624	biological_process
GO:0048143	astrocyte activation	1	165	8	20209	0.00606061	0.000395863	15.3098	13649	Egfr	0.0634918	0.12624	biological_process
GO:0031659	positive regulation of cyclin-dependent protein serine/threonine kinase activity involved in G1/S transition of mitotic cell cycle	1	165	8	20209	0.00606061	0.000395863	15.3098	13649	Egfr	0.0634918	0.12624	biological_process
GO:0036092	phosphatidylinositol-3-phosphate biosynthetic process	1	165	8	20209	0.00606061	0.000395863	15.3098	18707	Pik3cd	0.0634918	0.12624	biological_process
GO:0042487	regulation of odontogenesis of dentin-containing tooth	1	165	8	20209	0.00606061	0.000395863	15.3098	22409	Wnt10a	0.0634918	0.12624	biological_process
GO:0001667	ameboidal-type cell migration	1	165	8	20209	0.00606061	0.000395863	15.3098	22418	Wnt5a	0.0634918	0.12624	biological_process
GO:0038066	p38MAPK cascade	1	165	8	20209	0.00606061	0.000395863	15.3098	26397	Map2k3	0.0634918	0.12624	biological_process
GO:0048806	genitalia development	1	165	8	20209	0.00606061	0.000395863	15.3098	22418	Wnt5a	0.0634918	0.12624	biological_process
GO:0002726	positive regulation of T cell cytokine production	1	165	8	20209	0.00606061	0.000395863	15.3098	14367	Fzd5	0.0634918	0.12624	biological_process
GO:0014066	regulation of phosphatidylinositol 3-kinase signaling	1	165	8	20209	0.00606061	0.000395863	15.3098	13649	Egfr	0.0634918	0.12624	biological_process
GO:0007435	salivary gland morphogenesis	1	165	8	20209	0.00606061	0.000395863	15.3098	13649	Egfr	0.0634918	0.12624	biological_process
GO:0045348	positive regulation of MHC class II biosynthetic process	1	165	8	20209	0.00606061	0.000395863	15.3098	21898	Tlr4	0.0634918	0.12624	biological_process
GO:0042136	neurotransmitter biosynthetic process	1	165	8	20209	0.00606061	0.000395863	15.3098	63993	Slc5a7	0.0634918	0.12624	biological_process
GO:0031666	positive regulation of lipopolysaccharide-mediated signaling pathway	1	165	8	20209	0.00606061	0.000395863	15.3098	17087	Ly96	0.0634918	0.12624	biological_process
GO:0060396	growth hormone receptor signaling pathway	1	165	8	20209	0.00606061	0.000395863	15.3098	18708	Pik3r1	0.0634918	0.12624	biological_process
GO:0001696	gastric acid secretion	1	165	8	20209	0.00606061	0.000395863	15.3098	58991	Ghrl	0.0634918	0.12624	biological_process
GO:0032229	negative regulation of synaptic transmission, GABAergic	1	165	8	20209	0.00606061	0.000395863	15.3098	232333	Slc6a1	0.0634918	0.12624	biological_process
GO:0002860	positive regulation of natural killer cell mediated cytotoxicity directed against tumor cell target	1	165	8	20209	0.00606061	0.000395863	15.3098	16159	Il12a	0.0634918	0.12624	biological_process
GO:0002821	positive regulation of adaptive immune response	1	165	8	20209	0.00606061	0.000395863	15.3098	12505	Cd44	0.0634918	0.12624	biological_process
GO:0010224	response to UV-B	1	165	8	20209	0.00606061	0.000395863	15.3098	16159	Il12a	0.0634918	0.12624	biological_process
GO:0055009	atrial cardiac muscle tissue morphogenesis	1	165	8	20209	0.00606061	0.000395863	15.3098	22413	Wnt2	0.0634918	0.12624	biological_process
GO:0030214	hyaluronan catabolic process	1	165	8	20209	0.00606061	0.000395863	15.3098	12505	Cd44	0.0634918	0.12624	biological_process
GO:0030858	positive regulation of epithelial cell differentiation	1	165	8	20209	0.00606061	0.000395863	15.3098	20682	Sox9	0.0634918	0.12624	biological_process
GO:0034380	high-density lipoprotein particle assembly	1	165	8	20209	0.00606061	0.000395863	15.3098	11808	Apoa4	0.0634918	0.12624	biological_process
GO:0045627	positive regulation of T-helper 1 cell differentiation	1	165	8	20209	0.00606061	0.000395863	15.3098	16952	Anxa1	0.0634918	0.12624	biological_process
GO:0042246	tissue regeneration	1	165	8	20209	0.00606061	0.000395863	15.3098	329252	Lgr6	0.0634918	0.12624	biological_process
GO:0006020	inositol metabolic process	1	165	8	20209	0.00606061	0.000395863	15.3098	53881	Slc5a3	0.0634918	0.12624	biological_process
GO:0043576	regulation of respiratory gaseous exchange	1	165	8	20209	0.00606061	0.000395863	15.3098	53881	Slc5a3	0.0634918	0.12624	biological_process
GO:0035148	tube formation	1	165	8	20209	0.00606061	0.000395863	15.3098	18128	Notch1	0.0634918	0.12624	biological_process
GO:0002456	T cell mediated immunity	1	165	8	20209	0.00606061	0.000395863	15.3098	16449	Jag1	0.0634918	0.12624	biological_process
GO:0061037	negative regulation of cartilage development	1	165	8	20209	0.00606061	0.000395863	15.3098	216795	Wnt9a	0.0634918	0.12624	biological_process
GO:0003179	heart valve morphogenesis	1	165	8	20209	0.00606061	0.000395863	15.3098	20682	Sox9	0.0634918	0.12624	biological_process
GO:0051014	actin filament severing	1	165	8	20209	0.00606061	0.000395863	15.3098	22349	Vil1	0.0634918	0.12624	biological_process
GO:0034702	ion channel complex	1	168	8	20330	0.00595238	0.000393507	15.1265	16535	Kcnq1	0.0642392	0.18008	cellular_component
GO:0031258	lamellipodium membrane	1	168	8	20330	0.00595238	0.000393507	15.1265	12505	Cd44	0.0642392	0.18008	cellular_component
GO:0005507	copper ion binding	2	160	52	20023	0.0125	0.00259701	4.81322	20196;11808	S100a13;Apoa4	0.0649036	0.147398	molecular_function
GO:1903078	positive regulation of protein localization to plasma membrane	2	165	51	20209	0.0121212	0.00252363	4.80309	13649;22349	Egfr;Vil1	0.0651361	0.128863	biological_process
GO:0051290	protein heterotetramerization	2	165	51	20209	0.0121212	0.00252363	4.80309	20194;12306	S100a10;Anxa2	0.0651361	0.128863	biological_process
GO:0035690	cellular response to drug	2	165	51	20209	0.0121212	0.00252363	4.80309	16535;16176	Kcnq1;Il1b	0.0651361	0.128863	biological_process
GO:0009952	anterior/posterior pattern specification	3	165	113	20209	0.0181818	0.00559157	3.25165	22415;22418;12591	Wnt3;Wnt5a;Cdx2	0.0653687	0.129109	biological_process
GO:0048705	skeletal system morphogenesis	2	165	52	20209	0.0121212	0.00257311	4.71072	12020;22421	Nkx3-2;Wnt7a	0.067389	0.132878	biological_process
GO:0097027	ubiquitin-protein transferase activator activity	1	160	9	20023	0.00625	0.000449483	13.9049	12151	Bmi1	0.0696744	0.15253	molecular_function
GO:0030957	Tat protein binding	1	160	9	20023	0.00625	0.000449483	13.9049	13388	Dll1	0.0696744	0.15253	molecular_function
GO:0030296	protein tyrosine kinase activator activity	1	160	9	20023	0.00625	0.000449483	13.9049	58991	Ghrl	0.0696744	0.15253	molecular_function
GO:0008429	phosphatidylethanolamine binding	1	160	9	20023	0.00625	0.000449483	13.9049	11744	Anxa11	0.0696744	0.15253	molecular_function
GO:0009898	cytoplasmic side of plasma membrane	2	168	53	20330	0.0119048	0.00260698	4.56649	26396;12550	Map2k2;Cdh1	0.0711403	0.192308	cellular_component
GO:0015909	long-chain fatty acid transport	1	165	9	20209	0.00606061	0.000445346	13.6088	14080	Fabp1	0.0711411	0.132998	biological_process
GO:0042088	T-helper 1 type immune response	1	165	9	20209	0.00606061	0.000445346	13.6088	21899	Tlr6	0.0711411	0.132998	biological_process
GO:0086009	membrane repolarization	1	165	9	20209	0.00606061	0.000445346	13.6088	16535	Kcnq1	0.0711411	0.132998	biological_process
GO:0003139	secondary heart field specification	1	165	9	20209	0.00606061	0.000445346	13.6088	12006	Axin2	0.0711411	0.132998	biological_process
GO:0055123	digestive system development	1	165	9	20209	0.00606061	0.000445346	13.6088	12020	Nkx3-2	0.0711411	0.132998	biological_process
GO:0030836	positive regulation of actin filament depolymerization	1	165	9	20209	0.00606061	0.000445346	13.6088	22349	Vil1	0.0711411	0.132998	biological_process
GO:0002741	positive regulation of cytokine secretion involved in immune response	1	165	9	20209	0.00606061	0.000445346	13.6088	22418	Wnt5a	0.0711411	0.132998	biological_process
GO:2000253	positive regulation of feeding behavior	1	165	9	20209	0.00606061	0.000445346	13.6088	58991	Ghrl	0.0711411	0.132998	biological_process
GO:1902166	negative regulation of intrinsic apoptotic signaling pathway in response to DNA damage by p53 class mediator	1	165	9	20209	0.00606061	0.000445346	13.6088	12505	Cd44	0.0711411	0.132998	biological_process
GO:0046010	positive regulation of circadian sleep/wake cycle, non-REM sleep	1	165	9	20209	0.00606061	0.000445346	13.6088	58991	Ghrl	0.0711411	0.132998	biological_process
GO:0071435	potassium ion export	1	165	9	20209	0.00606061	0.000445346	13.6088	16535	Kcnq1	0.0711411	0.132998	biological_process
GO:0010873	positive regulation of cholesterol esterification	1	165	9	20209	0.00606061	0.000445346	13.6088	11808	Apoa4	0.0711411	0.132998	biological_process
GO:0008343	adult feeding behavior	1	165	9	20209	0.00606061	0.000445346	13.6088	58991	Ghrl	0.0711411	0.132998	biological_process
GO:0045927	positive regulation of growth	1	165	9	20209	0.00606061	0.000445346	13.6088	58991	Ghrl	0.0711411	0.132998	biological_process
GO:0007260	tyrosine phosphorylation of STAT protein	1	165	9	20209	0.00606061	0.000445346	13.6088	20459	Ptk6	0.0711411	0.132998	biological_process
GO:0032000	positive regulation of fatty acid beta-oxidation	1	165	9	20209	0.00606061	0.000445346	13.6088	14080	Fabp1	0.0711411	0.132998	biological_process
GO:2000008	regulation of protein localization to cell surface	1	165	9	20209	0.00606061	0.000445346	13.6088	12550	Cdh1	0.0711411	0.132998	biological_process
GO:0045955	negative regulation of calcium ion-dependent exocytosis	1	165	9	20209	0.00606061	0.000445346	13.6088	18128	Notch1	0.0711411	0.132998	biological_process
GO:0003208	cardiac ventricle morphogenesis	1	165	9	20209	0.00606061	0.000445346	13.6088	18128	Notch1	0.0711411	0.132998	biological_process
GO:0060323	head morphogenesis	1	165	9	20209	0.00606061	0.000445346	13.6088	22415	Wnt3	0.0711411	0.132998	biological_process
GO:0007341	penetration of zona pellucida	1	165	9	20209	0.00606061	0.000445346	13.6088	50722	Dkkl1	0.0711411	0.132998	biological_process
GO:0010459	negative regulation of heart rate	1	165	9	20209	0.00606061	0.000445346	13.6088	18708	Pik3r1	0.0711411	0.132998	biological_process
GO:0032308	positive regulation of prostaglandin secretion	1	165	9	20209	0.00606061	0.000445346	13.6088	16176	Il1b	0.0711411	0.132998	biological_process
GO:0050691	regulation of defense response to virus by host	1	165	9	20209	0.00606061	0.000445346	13.6088	16176	Il1b	0.0711411	0.132998	biological_process
GO:1902260	negative regulation of delayed rectifier potassium channel activity	1	165	9	20209	0.00606061	0.000445346	13.6088	16535	Kcnq1	0.0711411	0.132998	biological_process
GO:0034138	toll-like receptor 3 signaling pathway	1	165	9	20209	0.00606061	0.000445346	13.6088	142980	Tlr3	0.0711411	0.132998	biological_process
GO:0048733	sebaceous gland development	1	165	9	20209	0.00606061	0.000445346	13.6088	22409	Wnt10a	0.0711411	0.132998	biological_process
GO:0014050	negative regulation of glutamate secretion	1	165	9	20209	0.00606061	0.000445346	13.6088	16176	Il1b	0.0711411	0.132998	biological_process
GO:0061549	sympathetic ganglion development	1	165	9	20209	0.00606061	0.000445346	13.6088	14365	Fzd3	0.0711411	0.132998	biological_process
GO:0032463	negative regulation of protein homooligomerization	1	165	9	20209	0.00606061	0.000445346	13.6088	12759	Clu	0.0711411	0.132998	biological_process
GO:0061384	heart trabecula morphogenesis	1	165	9	20209	0.00606061	0.000445346	13.6088	18128	Notch1	0.0711411	0.132998	biological_process
GO:0035234	ectopic germ cell programmed cell death	1	165	9	20209	0.00606061	0.000445346	13.6088	16176	Il1b	0.0711411	0.132998	biological_process
GO:0031102	neuron projection regeneration	1	165	9	20209	0.00606061	0.000445346	13.6088	11808	Apoa4	0.0711411	0.132998	biological_process
GO:0004930	G-protein coupled receptor activity	9	160	639	20023	0.05625	0.0319133	1.76259	14365;107515;14362;329252;14370;57265;93897;14160;14367	Fzd3;Lgr4;Fzd1;Lgr6;Fzd8;Fzd2;Fzd10;Lgr5;Fzd5	0.0711882	0.154453	molecular_function
GO:0048538	thymus development	2	165	54	20209	0.0121212	0.00267208	4.53625	26395;26396	Map2k1;Map2k2	0.071971	0.134338	biological_process
GO:0045179	apical cortex	1	168	9	20330	0.00595238	0.000442696	13.4458	14080	Fabp1	0.071975	0.192308	cellular_component
GO:0042582	azurophil granule	1	168	9	20330	0.00595238	0.000442696	13.4458	11744	Anxa11	0.071975	0.192308	cellular_component
GO:0008286	insulin receptor signaling pathway	2	165	55	20209	0.0121212	0.00272156	4.45377	18709;18708	Pik3r2;Pik3r1	0.074299	0.138034	biological_process
GO:0008544	epidermis development	2	165	55	20209	0.0121212	0.00272156	4.45377	13649;18128	Egfr;Notch1	0.074299	0.138034	biological_process
GO:0071230	cellular response to amino acid stimulus	2	165	55	20209	0.0121212	0.00272156	4.45377	13649;12550	Egfr;Cdh1	0.074299	0.138034	biological_process
GO:0016021	integral component of membrane	53	168	5356	20330	0.315476	0.263453	1.19747	14365;107515;14362;17063;24088;18128;12502;18132;142980;230828;13388;16880;21897;13649;216225;18131;329252;14370;241612;14160;53791;237310;12550;19126;16535;15976;12739;21899;20537;18129;170743;12501;320398;81897;63993;64452;16449;170744;53881;14367;12505;21898;17829;233836;16206;57265;93897;140474;64454;232333;207742;12500;230612	Fzd3;Lgr4;Fzd1;Muc13;Tlr2;Notch1;Cd3g;Notch4;Tlr3;Il22ra1;Dll1;Lifr;Tlr1;Egfr;Slc5a8;Notch3;Lgr6;Fzd8;Slc5a12;Lgr5;Tlr5;Il22ra2;Cdh1;Prom1;Kcnq1;Ifnar2;Cldn3;Tlr6;Slc5a1;Notch2;Tlr7;Cd3e;Lrig3;Tlr9;Slc5a7;Slc5a4a;Jag1;Tlr8;Slc5a3;Fzd5;Cd44;Tlr4;Muc1;Slc5a11;Lrig1;Fzd2;Fzd10;Muc4;Slc5a4b;Slc6a1;Rnf43;Cd3d;Slc5a9	0.0755111	0.194567	cellular_component
GO:0005923	bicellular tight junction	3	168	119	20330	0.0178571	0.00585342	3.05072	12739;14367;56332	Cldn3;Fzd5;Amotl2	0.0759606	0.194567	cellular_component
GO:0048704	embryonic skeletal system morphogenesis	2	165	56	20209	0.0121212	0.00277104	4.37424	216795;12151	Wnt9a;Bmi1	0.076651	0.140976	biological_process
GO:0006909	phagocytosis	2	165	56	20209	0.0121212	0.00277104	4.37424	11745;16952	Anxa3;Anxa1	0.076651	0.140976	biological_process
GO:0042475	odontogenesis of dentin-containing tooth	2	165	56	20209	0.0121212	0.00277104	4.37424	22420;13388	Wnt6;Dll1	0.076651	0.140976	biological_process
GO:0052742	phosphatidylinositol kinase activity	1	160	10	20023	0.00625	0.000499426	12.5144	18707	Pik3cd	0.0771118	0.16437	molecular_function
GO:0042379	chemokine receptor binding	1	160	10	20023	0.00625	0.000499426	12.5144	66166	S100a14	0.0771118	0.16437	molecular_function
GO:0014704	intercalated disc	2	168	56	20330	0.0119048	0.00275455	4.32185	11749;11747	Anxa6;Anxa5	0.078257	0.194567	cellular_component
GO:0045926	negative regulation of growth	1	165	10	20209	0.00606061	0.000494829	12.2479	20459	Ptk6	0.0787283	0.140976	biological_process
GO:0001823	mesonephros development	1	165	10	20209	0.00606061	0.000494829	12.2479	22417	Wnt4	0.0787283	0.140976	biological_process
GO:0048730	epidermis morphogenesis	1	165	10	20209	0.00606061	0.000494829	12.2479	22409	Wnt10a	0.0787283	0.140976	biological_process
GO:0043303	mast cell degranulation	1	165	10	20209	0.00606061	0.000494829	12.2479	12652	Chga	0.0787283	0.140976	biological_process
GO:0002281	macrophage activation involved in immune response	1	165	10	20209	0.00606061	0.000494829	12.2479	106759	Ticam1	0.0787283	0.140976	biological_process
GO:0060020	Bergmann glial cell differentiation	1	165	10	20209	0.00606061	0.000494829	12.2479	26395	Map2k1	0.0787283	0.140976	biological_process
GO:0061099	negative regulation of protein tyrosine kinase activity	1	165	10	20209	0.00606061	0.000494829	12.2479	20459	Ptk6	0.0787283	0.140976	biological_process
GO:0051006	positive regulation of lipoprotein lipase activity	1	165	10	20209	0.00606061	0.000494829	12.2479	11808	Apoa4	0.0787283	0.140976	biological_process
GO:0010898	positive regulation of triglyceride catabolic process	1	165	10	20209	0.00606061	0.000494829	12.2479	11808	Apoa4	0.0787283	0.140976	biological_process
GO:0048708	astrocyte differentiation	1	165	10	20209	0.00606061	0.000494829	12.2479	18128	Notch1	0.0787283	0.140976	biological_process
GO:0021707	cerebellar granule cell differentiation	1	165	10	20209	0.00606061	0.000494829	12.2479	22421	Wnt7a	0.0787283	0.140976	biological_process
GO:2000810	regulation of bicellular tight junction assembly	1	165	10	20209	0.00606061	0.000494829	12.2479	14367	Fzd5	0.0787283	0.140976	biological_process
GO:2001171	positive regulation of ATP biosynthetic process	1	165	10	20209	0.00606061	0.000494829	12.2479	26395	Map2k1	0.0787283	0.140976	biological_process
GO:0032464	positive regulation of protein homooligomerization	1	165	10	20209	0.00606061	0.000494829	12.2479	12759	Clu	0.0787283	0.140976	biological_process
GO:0090009	primitive streak formation	1	165	10	20209	0.00606061	0.000494829	12.2479	22418	Wnt5a	0.0787283	0.140976	biological_process
GO:0009950	dorsal/ventral axis specification	1	165	10	20209	0.00606061	0.000494829	12.2479	22415	Wnt3	0.0787283	0.140976	biological_process
GO:0002639	positive regulation of immunoglobulin production	1	165	10	20209	0.00606061	0.000494829	12.2479	81897	Tlr9	0.0787283	0.140976	biological_process
GO:0010960	magnesium ion homeostasis	1	165	10	20209	0.00606061	0.000494829	12.2479	13649	Egfr	0.0787283	0.140976	biological_process
GO:0060670	branching involved in labyrinthine layer morphogenesis	1	165	10	20209	0.00606061	0.000494829	12.2479	14367	Fzd5	0.0787283	0.140976	biological_process
GO:0060982	coronary artery morphogenesis	1	165	10	20209	0.00606061	0.000494829	12.2479	18128	Notch1	0.0787283	0.140976	biological_process
GO:0003170	heart valve development	1	165	10	20209	0.00606061	0.000494829	12.2479	20682	Sox9	0.0787283	0.140976	biological_process
GO:0045785	positive regulation of cell adhesion	2	165	57	20209	0.0121212	0.00282053	4.2975	18709;16159	Pik3r2;Il12a	0.0790264	0.141297	biological_process
GO:0032432	actin filament bundle	1	168	10	20330	0.00595238	0.000491884	12.1012	22349	Vil1	0.0796473	0.194567	cellular_component
GO:0016600	flotillin complex	1	168	10	20330	0.00595238	0.000491884	12.1012	12550	Cdh1	0.0796473	0.194567	cellular_component
GO:0000137	Golgi cis cisterna	1	168	10	20330	0.00595238	0.000491884	12.1012	17110	Lyz1	0.0796473	0.194567	cellular_component
GO:0007409	axonogenesis	3	165	123	20209	0.0181818	0.0060864	2.98729	22418;81897;18128	Wnt5a;Tlr9;Notch1	0.0797641	0.142402	biological_process
GO:0010942	positive regulation of cell death	2	165	58	20209	0.0121212	0.00287001	4.22341	12006;16176	Axin2;Il1b	0.0814246	0.145148	biological_process
GO:0005794	Golgi apparatus	15	168	1225	20330	0.0892857	0.0602558	1.48178	13649;21899;20750;26396;24088;26395;14370;18128;14160;12505;12550;14367;22417;12224;21897	Egfr;Tlr6;Spp1;Map2k2;Tlr2;Map2k1;Fzd8;Notch1;Lgr5;Cd44;Cdh1;Fzd5;Wnt4;Klf5;Tlr1	0.0825869	0.198906	cellular_component
GO:0070410	co-SMAD binding	1	160	11	20023	0.00625	0.000549368	11.3767	14463	Gata4	0.0844901	0.173992	molecular_function
GO:0043560	insulin receptor substrate binding	1	160	11	20023	0.00625	0.000549368	11.3767	18708	Pik3r1	0.0844901	0.173992	molecular_function
GO:0015276	ligand-gated ion channel activity	1	160	11	20023	0.00625	0.000549368	11.3767	11749	Anxa6	0.0844901	0.173992	molecular_function
GO:0070411	I-SMAD binding	1	160	11	20023	0.00625	0.000549368	11.3767	12006	Axin2	0.0844901	0.173992	molecular_function
GO:0045010	actin nucleation	1	165	11	20209	0.00606061	0.000544312	11.1344	22349	Vil1	0.0862539	0.148474	biological_process
GO:0043589	skin morphogenesis	1	165	11	20209	0.00606061	0.000544312	11.1344	22421	Wnt7a	0.0862539	0.148474	biological_process
GO:0060253	negative regulation of glial cell proliferation	1	165	11	20209	0.00606061	0.000544312	11.1344	18128	Notch1	0.0862539	0.148474	biological_process
GO:1905564	positive regulation of vascular endothelial cell proliferation	1	165	11	20209	0.00606061	0.000544312	11.1344	58991	Ghrl	0.0862539	0.148474	biological_process
GO:0070613	regulation of protein processing	1	165	11	20209	0.00606061	0.000544312	11.1344	18132	Notch4	0.0862539	0.148474	biological_process
GO:0001763	morphogenesis of a branching structure	1	165	11	20209	0.00606061	0.000544312	11.1344	18132	Notch4	0.0862539	0.148474	biological_process
GO:0010820	positive regulation of T cell chemotaxis	1	165	11	20209	0.00606061	0.000544312	11.1344	22418	Wnt5a	0.0862539	0.148474	biological_process
GO:0050805	negative regulation of synaptic transmission	1	165	11	20209	0.00606061	0.000544312	11.1344	16176	Il1b	0.0862539	0.148474	biological_process
GO:1903827	regulation of cellular protein localization	1	165	11	20209	0.00606061	0.000544312	11.1344	22418	Wnt5a	0.0862539	0.148474	biological_process
GO:0046641	positive regulation of alpha-beta T cell proliferation	1	165	11	20209	0.00606061	0.000544312	11.1344	12501	Cd3e	0.0862539	0.148474	biological_process
GO:0045199	maintenance of epithelial cell apical/basal polarity	1	165	11	20209	0.00606061	0.000544312	11.1344	22411	Wnt11	0.0862539	0.148474	biological_process
GO:0045577	regulation of B cell differentiation	1	165	11	20209	0.00606061	0.000544312	11.1344	81897	Tlr9	0.0862539	0.148474	biological_process
GO:0032691	negative regulation of interleukin-1 beta production	1	165	11	20209	0.00606061	0.000544312	11.1344	58991	Ghrl	0.0862539	0.148474	biological_process
GO:0071639	positive regulation of monocyte chemotactic protein-1 production	1	165	11	20209	0.00606061	0.000544312	11.1344	16176	Il1b	0.0862539	0.148474	biological_process
GO:0071679	commissural neuron axon guidance	1	165	11	20209	0.00606061	0.000544312	11.1344	14365	Fzd3	0.0862539	0.148474	biological_process
GO:0048617	embryonic foregut morphogenesis	1	165	11	20209	0.00606061	0.000544312	11.1344	14463	Gata4	0.0862539	0.148474	biological_process
GO:0030042	actin filament depolymerization	1	165	11	20209	0.00606061	0.000544312	11.1344	22349	Vil1	0.0862539	0.148474	biological_process
GO:1902004	positive regulation of amyloid-beta formation	1	165	11	20209	0.00606061	0.000544312	11.1344	12759	Clu	0.0862539	0.148474	biological_process
GO:0035456	response to interferon-beta	1	165	11	20209	0.00606061	0.000544312	11.1344	15976	Ifnar2	0.0862539	0.148474	biological_process
GO:0033700	phospholipid efflux	1	165	11	20209	0.00606061	0.000544312	11.1344	11808	Apoa4	0.0862539	0.148474	biological_process
GO:1902430	negative regulation of amyloid-beta formation	1	165	11	20209	0.00606061	0.000544312	11.1344	12759	Clu	0.0862539	0.148474	biological_process
GO:0048599	oocyte development	1	165	11	20209	0.00606061	0.000544312	11.1344	22417	Wnt4	0.0862539	0.148474	biological_process
GO:0019430	removal of superoxide radicals	1	165	11	20209	0.00606061	0.000544312	11.1344	11808	Apoa4	0.0862539	0.148474	biological_process
GO:0031532	actin cytoskeleton reorganization	2	165	60	20209	0.0121212	0.00296897	4.08263	16952;20202	Anxa1;S100a9	0.0862875	0.148474	biological_process
GO:0003730	mRNA 3'-UTR binding	2	160	62	20023	0.0125	0.00309644	4.0369	319765;140488	Igf2bp2;Igf2bp3	0.087966	0.179628	molecular_function
GO:0005770	late endosome	3	168	127	20330	0.0178571	0.00624693	2.85855	26395;16535;26396	Map2k1;Kcnq1;Map2k2	0.0882827	0.209671	cellular_component
GO:0030879	mammary gland development	2	165	62	20209	0.0121212	0.00306794	3.95093	20682;18132	Sox9;Notch4	0.0912356	0.155413	biological_process
GO:0005938	cell cortex	3	168	129	20330	0.0178571	0.0063453	2.81423	26395;26396;12306	Map2k1;Map2k2;Anxa2	0.0914874	0.213307	cellular_component
GO:0010468	regulation of gene expression	5	165	292	20209	0.030303	0.014449	2.09724	19094;26415;14463;18128;29857	Mapk11;Mapk13;Gata4;Notch1;Mapk12	0.0915945	0.155413	biological_process
GO:0006417	regulation of translation	3	165	131	20209	0.0181818	0.00648226	2.80486	319765;140488;20202	Igf2bp2;Igf2bp3;S100a9	0.0921829	0.155413	biological_process
GO:0045603	positive regulation of endothelial cell differentiation	1	165	12	20209	0.00606061	0.000593795	10.2066	18128	Notch1	0.0937184	0.155413	biological_process
GO:0019538	protein metabolic process	1	165	12	20209	0.00606061	0.000593795	10.2066	12550	Cdh1	0.0937184	0.155413	biological_process
GO:0030903	notochord development	1	165	12	20209	0.00606061	0.000593795	10.2066	20682	Sox9	0.0937184	0.155413	biological_process
GO:0046626	regulation of insulin receptor signaling pathway	1	165	12	20209	0.00606061	0.000593795	10.2066	18708	Pik3r1	0.0937184	0.155413	biological_process
GO:0048009	insulin-like growth factor receptor signaling pathway	1	165	12	20209	0.00606061	0.000593795	10.2066	18708	Pik3r1	0.0937184	0.155413	biological_process
GO:0071498	cellular response to fluid shear stress	1	165	12	20209	0.00606061	0.000593795	10.2066	20750	Spp1	0.0937184	0.155413	biological_process
GO:0048608	reproductive structure development	1	165	12	20209	0.00606061	0.000593795	10.2066	22421	Wnt7a	0.0937184	0.155413	biological_process
GO:0060306	regulation of membrane repolarization	1	165	12	20209	0.00606061	0.000593795	10.2066	16535	Kcnq1	0.0937184	0.155413	biological_process
GO:0032233	positive regulation of actin filament bundle assembly	1	165	12	20209	0.00606061	0.000593795	10.2066	22349	Vil1	0.0937184	0.155413	biological_process
GO:0045059	positive thymic T cell selection	1	165	12	20209	0.00606061	0.000593795	10.2066	12500	Cd3d	0.0937184	0.155413	biological_process
GO:0060487	lung epithelial cell differentiation	1	165	12	20209	0.00606061	0.000593795	10.2066	20682	Sox9	0.0937184	0.155413	biological_process
GO:0008154	actin polymerization or depolymerization	1	165	12	20209	0.00606061	0.000593795	10.2066	58991	Ghrl	0.0937184	0.155413	biological_process
GO:0071285	cellular response to lithium ion	1	165	12	20209	0.00606061	0.000593795	10.2066	12550	Cdh1	0.0937184	0.155413	biological_process
GO:0042640	anagen	1	165	12	20209	0.00606061	0.000593795	10.2066	18128	Notch1	0.0937184	0.155413	biological_process
GO:0010955	negative regulation of protein processing	1	165	12	20209	0.00606061	0.000593795	10.2066	12550	Cdh1	0.0937184	0.155413	biological_process
GO:0060124	positive regulation of growth hormone secretion	1	165	12	20209	0.00606061	0.000593795	10.2066	58991	Ghrl	0.0937184	0.155413	biological_process
GO:0060068	vagina development	1	165	12	20209	0.00606061	0.000593795	10.2066	22418	Wnt5a	0.0937184	0.155413	biological_process
GO:0060644	mammary gland epithelial cell differentiation	1	165	12	20209	0.00606061	0.000593795	10.2066	54139	Irf6	0.0937184	0.155413	biological_process
GO:0046470	phosphatidylcholine metabolic process	1	165	12	20209	0.00606061	0.000593795	10.2066	11808	Apoa4	0.0937184	0.155413	biological_process
GO:0060740	prostate gland epithelium morphogenesis	1	165	12	20209	0.00606061	0.000593795	10.2066	18128	Notch1	0.0937184	0.155413	biological_process
GO:0043586	tongue development	1	165	12	20209	0.00606061	0.000593795	10.2066	22409	Wnt10a	0.0937184	0.155413	biological_process
GO:0045088	regulation of innate immune response	1	165	12	20209	0.00606061	0.000593795	10.2066	54123	Irf7	0.0937184	0.155413	biological_process
GO:0097756	negative regulation of blood vessel diameter	1	165	12	20209	0.00606061	0.000593795	10.2066	12652	Chga	0.0937184	0.155413	biological_process
GO:0042627	chylomicron	1	168	12	20330	0.00595238	0.000590261	10.0843	11808	Apoa4	0.0948032	0.213307	cellular_component
GO:0042622	photoreceptor outer segment membrane	1	168	12	20330	0.00595238	0.000590261	10.0843	19126	Prom1	0.0948032	0.213307	cellular_component
GO:0045334	clathrin-coated endocytic vesicle	1	168	12	20330	0.00595238	0.000590261	10.0843	63993	Slc5a7	0.0948032	0.213307	cellular_component
GO:0045296	cadherin binding	5	160	302	20023	0.03125	0.0150827	2.07192	380924;13649;12550;19126;18131	Olfm4;Egfr;Cdh1;Prom1;Notch3	0.0951942	0.192768	molecular_function
GO:0009267	cellular response to starvation	2	165	64	20209	0.0121212	0.00316691	3.82746	22412;22417	Wnt9b;Wnt4	0.0962649	0.159192	biological_process
GO:0048468	cell development	2	165	64	20209	0.0121212	0.00316691	3.82746	54139;14463	Irf6;Gata4	0.0962649	0.159192	biological_process
GO:0006355	regulation of transcription, DNA-templated	23	165	2126	20209	0.139394	0.105201	1.32503	18128;12020;27056;18132;20682;21414;26415;54123;54139;74318;29857;12224;19094;14463;18129;11921;12151;66953;12591;30051;11925;21415;18131	Notch1;Nkx3-2;Irf5;Notch4;Sox9;Tcf7;Mapk13;Irf7;Irf6;Hopx;Mapk12;Klf5;Mapk11;Gata4;Notch2;Atoh1;Bmi1;Cdca7;Cdx2;Spdef;Neurog3;Tcf7l1;Notch3	0.0983521	0.161388	biological_process
GO:0045669	positive regulation of osteoblast differentiation	2	165	65	20209	0.0121212	0.00321639	3.76858	16449;22417	Jag1;Wnt4	0.0988088	0.161388	biological_process
GO:0007612	learning	2	165	65	20209	0.0121212	0.00321639	3.76858	232333;24088	Slc6a1;Tlr2	0.0988088	0.161388	biological_process
GO:0035326	enhancer binding	1	160	13	20023	0.00625	0.000649253	9.62644	20682	Sox9	0.0990713	0.193284	molecular_function
GO:0015271	outward rectifier potassium channel activity	1	160	13	20023	0.00625	0.000649253	9.62644	16535	Kcnq1	0.0990713	0.193284	molecular_function
GO:0045294	alpha-catenin binding	1	160	13	20023	0.00625	0.000649253	9.62644	12550	Cdh1	0.0990713	0.193284	molecular_function
GO:0042805	actinin binding	1	160	13	20023	0.00625	0.000649253	9.62644	19126	Prom1	0.0990713	0.193284	molecular_function
GO:0003682	chromatin binding	7	160	491	20023	0.04375	0.0245218	1.78413	13649;14463;14080;12151;18128;20682;21415	Egfr;Gata4;Fabp1;Bmi1;Notch1;Sox9;Tcf7l1	0.0994259	0.193284	molecular_function
GO:0005829	cytosol	31	168	2974	20330	0.184524	0.146286	1.26139	18708;66166;17063;26395;20202;19692;26400;54123;54139;74648;237310;71790;20459;11745;26396;16952;11747;26398;20196;11744;26397;140488;66953;12306;12505;14080;319765;21415;26410;20201;18131	Pik3r1;S100a14;Muc13;Map2k1;S100a9;Reg1;Map2k7;Irf7;Irf6;S100pbp;Il22ra2;Anxa9;Ptk6;Anxa3;Map2k2;Anxa1;Anxa5;Map2k4;S100a13;Anxa11;Map2k3;Igf2bp3;Cdca7;Anxa2;Cd44;Fabp1;Igf2bp2;Tcf7l1;Map3k8;S100a8;Notch3	0.099561	0.221103	cellular_component
GO:0006935	chemotaxis	3	165	136	20209	0.0181818	0.00672967	2.70174	18707;20201;20202	Pik3cd;S100a8;S100a9	0.100327	0.161388	biological_process
GO:0032743	positive regulation of interleukin-2 production	1	165	13	20209	0.00606061	0.000643278	9.42145	16952	Anxa1	0.101122	0.161388	biological_process
GO:0043281	regulation of cysteine-type endopeptidase activity involved in apoptotic process	1	165	13	20209	0.00606061	0.000643278	9.42145	12550	Cdh1	0.101122	0.161388	biological_process
GO:0030238	male sex determination	1	165	13	20209	0.00606061	0.000643278	9.42145	20682	Sox9	0.101122	0.161388	biological_process
GO:0032693	negative regulation of interleukin-10 production	1	165	13	20209	0.00606061	0.000643278	9.42145	13388	Dll1	0.101122	0.161388	biological_process
GO:0071360	cellular response to exogenous dsRNA	1	165	13	20209	0.00606061	0.000643278	9.42145	142980	Tlr3	0.101122	0.161388	biological_process
GO:0035455	response to interferon-alpha	1	165	13	20209	0.00606061	0.000643278	9.42145	15976	Ifnar2	0.101122	0.161388	biological_process
GO:0044319	wound healing, spreading of cells	1	165	13	20209	0.00606061	0.000643278	9.42145	12505	Cd44	0.101122	0.161388	biological_process
GO:0086005	ventricular cardiac muscle cell action potential	1	165	13	20209	0.00606061	0.000643278	9.42145	16535	Kcnq1	0.101122	0.161388	biological_process
GO:0060307	regulation of ventricular cardiac muscle cell membrane repolarization	1	165	13	20209	0.00606061	0.000643278	9.42145	16535	Kcnq1	0.101122	0.161388	biological_process
GO:0043616	keratinocyte proliferation	1	165	13	20209	0.00606061	0.000643278	9.42145	54139	Irf6	0.101122	0.161388	biological_process
GO:0060119	inner ear receptor cell development	1	165	13	20209	0.00606061	0.000643278	9.42145	57265	Fzd2	0.101122	0.161388	biological_process
GO:0035729	cellular response to hepatocyte growth factor stimulus	1	165	13	20209	0.00606061	0.000643278	9.42145	22349	Vil1	0.101122	0.161388	biological_process
GO:0003198	epithelial to mesenchymal transition involved in endocardial cushion formation	1	165	13	20209	0.00606061	0.000643278	9.42145	18128	Notch1	0.101122	0.161388	biological_process
GO:0031076	embryonic camera-type eye development	1	165	13	20209	0.00606061	0.000643278	9.42145	14367	Fzd5	0.101122	0.161388	biological_process
GO:0022407	regulation of cell-cell adhesion	1	165	13	20209	0.00606061	0.000643278	9.42145	22417	Wnt4	0.101122	0.161388	biological_process
GO:1902894	negative regulation of pri-miRNA transcription by RNA polymerase II	1	165	13	20209	0.00606061	0.000643278	9.42145	20682	Sox9	0.101122	0.161388	biological_process
GO:0021795	cerebral cortex cell migration	1	165	13	20209	0.00606061	0.000643278	9.42145	13649	Egfr	0.101122	0.161388	biological_process
GO:0071385	cellular response to glucocorticoid stimulus	1	165	13	20209	0.00606061	0.000643278	9.42145	16952	Anxa1	0.101122	0.161388	biological_process
GO:0010469	regulation of signaling receptor activity	1	165	13	20209	0.00606061	0.000643278	9.42145	140474	Muc4	0.101122	0.161388	biological_process
GO:0030816	positive regulation of cAMP metabolic process	1	165	13	20209	0.00606061	0.000643278	9.42145	12652	Chga	0.101122	0.161388	biological_process
GO:0043691	reverse cholesterol transport	1	165	13	20209	0.00606061	0.000643278	9.42145	11808	Apoa4	0.101122	0.161388	biological_process
GO:0016064	immunoglobulin mediated immune response	1	165	13	20209	0.00606061	0.000643278	9.42145	54123	Irf7	0.101122	0.161388	biological_process
GO:0005925	focal adhesion	3	168	136	20330	0.0178571	0.00668962	2.66938	18709;26395;26396	Pik3r2;Map2k1;Map2k2	0.103075	0.225973	cellular_component
GO:0001938	positive regulation of endothelial cell proliferation	2	165	67	20209	0.0121212	0.00331535	3.65608	22413;22418	Wnt2;Wnt5a	0.103953	0.165461	biological_process
GO:0042733	embryonic digit morphogenesis	2	165	67	20209	0.0121212	0.00331535	3.65608	22418;22421	Wnt5a;Wnt7a	0.103953	0.165461	biological_process
GO:0003705	transcription factor activity, RNA polymerase II distal enhancer sequence-specific binding	2	160	69	20023	0.0125	0.00344604	3.62736	14463;20682	Gata4;Sox9	0.105335	0.200193	molecular_function
GO:0032052	bile acid binding	1	160	14	20023	0.00625	0.000699196	8.93884	14080	Fabp1	0.106275	0.200193	molecular_function
GO:0048156	tau protein binding	1	160	14	20023	0.00625	0.000699196	8.93884	12759	Clu	0.106275	0.200193	molecular_function
GO:0045295	gamma-catenin binding	1	160	14	20023	0.00625	0.000699196	8.93884	12550	Cdh1	0.106275	0.200193	molecular_function
GO:0009790	embryo development	2	165	68	20209	0.0121212	0.00336484	3.60232	22418;12591	Wnt5a;Cdx2	0.106552	0.167271	biological_process
GO:0006811	ion transport	8	165	585	20209	0.0484848	0.0289475	1.67492	20537;233836;241612;63993;230612;53881;16535;216225	Slc5a1;Slc5a11;Slc5a12;Slc5a7;Slc5a9;Slc5a3;Kcnq1;Slc5a8	0.107099	0.167271	biological_process
GO:0060009	Sertoli cell development	1	165	14	20209	0.00606061	0.000692761	8.74848	20682	Sox9	0.108466	0.167271	biological_process
GO:0002064	epithelial cell development	1	165	14	20209	0.00606061	0.000692761	8.74848	17831	Muc2	0.108466	0.167271	biological_process
GO:0003214	cardiac left ventricle morphogenesis	1	165	14	20209	0.00606061	0.000692761	8.74848	18128	Notch1	0.108466	0.167271	biological_process
GO:0050673	epithelial cell proliferation	1	165	14	20209	0.00606061	0.000692761	8.74848	107515	Lgr4	0.108466	0.167271	biological_process
GO:0045618	positive regulation of keratinocyte differentiation	1	165	14	20209	0.00606061	0.000692761	8.74848	18128	Notch1	0.108466	0.167271	biological_process
GO:0031100	animal organ regeneration	1	165	14	20209	0.00606061	0.000692761	8.74848	16880	Lifr	0.108466	0.167271	biological_process
GO:0035136	forelimb morphogenesis	1	165	14	20209	0.00606061	0.000692761	8.74848	22421	Wnt7a	0.108466	0.167271	biological_process
GO:2000036	regulation of stem cell population maintenance	1	165	14	20209	0.00606061	0.000692761	8.74848	21415	Tcf7l1	0.108466	0.167271	biological_process
GO:0001886	endothelial cell morphogenesis	1	165	14	20209	0.00606061	0.000692761	8.74848	18132	Notch4	0.108466	0.167271	biological_process
GO:0060337	type I interferon signaling pathway	1	165	14	20209	0.00606061	0.000692761	8.74848	15976	Ifnar2	0.108466	0.167271	biological_process
GO:2000060	positive regulation of ubiquitin-dependent protein catabolic process	1	165	14	20209	0.00606061	0.000692761	8.74848	12759	Clu	0.108466	0.167271	biological_process
GO:0050709	negative regulation of protein secretion	1	165	14	20209	0.00606061	0.000692761	8.74848	16952	Anxa1	0.108466	0.167271	biological_process
GO:0016574	histone ubiquitination	1	165	14	20209	0.00606061	0.000692761	8.74848	12151	Bmi1	0.108466	0.167271	biological_process
GO:0015718	monocarboxylic acid transport	1	165	14	20209	0.00606061	0.000692761	8.74848	216225	Slc5a8	0.108466	0.167271	biological_process
GO:0045198	establishment of epithelial cell apical/basal polarity	1	165	14	20209	0.00606061	0.000692761	8.74848	22418	Wnt5a	0.108466	0.167271	biological_process
GO:0006996	organelle organization	1	165	14	20209	0.00606061	0.000692761	8.74848	12652	Chga	0.108466	0.167271	biological_process
GO:0043518	negative regulation of DNA damage response, signal transduction by p53 class mediator	1	165	14	20209	0.00606061	0.000692761	8.74848	12505	Cd44	0.108466	0.167271	biological_process
GO:0035137	hindlimb morphogenesis	1	165	14	20209	0.00606061	0.000692761	8.74848	22421	Wnt7a	0.108466	0.167271	biological_process
GO:0045060	negative thymic T cell selection	1	165	14	20209	0.00606061	0.000692761	8.74848	12501	Cd3e	0.108466	0.167271	biological_process
GO:0010832	negative regulation of myotube differentiation	1	165	14	20209	0.00606061	0.000692761	8.74848	18128	Notch1	0.108466	0.167271	biological_process
GO:2000178	negative regulation of neural precursor cell proliferation	1	165	14	20209	0.00606061	0.000692761	8.74848	16176	Il1b	0.108466	0.167271	biological_process
GO:0030194	positive regulation of blood coagulation	1	165	14	20209	0.00606061	0.000692761	8.74848	20202	S100a9	0.108466	0.167271	biological_process
GO:0006955	immune response	4	165	222	20209	0.0242424	0.0109852	2.20683	170743;81897;16176;16159	Tlr7;Tlr9;Il1b;Il12a	0.108872	0.167485	biological_process
GO:0033674	positive regulation of kinase activity	2	165	69	20209	0.0121212	0.00341432	3.55011	13649;12505	Egfr;Cd44	0.109168	0.167485	biological_process
GO:0034613	cellular protein localization	2	165	69	20209	0.0121212	0.00341432	3.55011	12006;22418	Axin2;Wnt5a	0.109168	0.167485	biological_process
GO:0060041	retina development in camera-type eye	2	165	69	20209	0.0121212	0.00341432	3.55011	20682;13388	Sox9;Dll1	0.109168	0.167485	biological_process
GO:0019899	enzyme binding	6	160	408	20023	0.0375	0.0203766	1.84035	13649;18129;18128;12006;26400;18131	Egfr;Notch2;Notch1;Axin2;Map2k7;Notch3	0.109444	0.202658	molecular_function
GO:0042589	zymogen granule membrane	1	168	14	20330	0.00595238	0.000688637	8.64371	16535	Kcnq1	0.109711	0.235108	cellular_component
GO:0008201	heparin binding	3	160	145	20023	0.01875	0.00724167	2.58918	67709;64074;17393	Reg4;Smoc2;Mmp7	0.11031	0.202658	molecular_function
GO:0007411	axon guidance	3	165	142	20209	0.0181818	0.00702657	2.58758	22415;22418;11921	Wnt3;Wnt5a;Atoh1	0.110465	0.169256	biological_process
GO:0090575	RNA polymerase II transcription factor complex	2	168	69	20330	0.0119048	0.003394	3.50759	14463;17173	Gata4;Ascl2	0.111367	0.235108	cellular_component
GO:0031526	brush border membrane	2	168	69	20330	0.0119048	0.003394	3.50759	20537;216225	Slc5a1;Slc5a8	0.111367	0.235108	cellular_component
GO:0001889	liver development	2	165	70	20209	0.0121212	0.0034638	3.49939	18129;18128	Notch2;Notch1	0.111802	0.171084	biological_process
GO:0003796	lysozyme activity	1	160	15	20023	0.00625	0.000749138	8.34292	17110	Lyz1	0.113422	0.202658	molecular_function
GO:0015464	acetylcholine receptor activity	1	160	15	20023	0.00625	0.000749138	8.34292	71790	Anxa9	0.113422	0.202658	molecular_function
GO:0005388	calcium-transporting ATPase activity	1	160	15	20023	0.00625	0.000749138	8.34292	11747	Anxa5	0.113422	0.202658	molecular_function
GO:0005159	insulin-like growth factor receptor binding	1	160	15	20023	0.00625	0.000749138	8.34292	18708	Pik3r1	0.113422	0.202658	molecular_function
GO:0005161	platelet-derived growth factor receptor binding	1	160	15	20023	0.00625	0.000749138	8.34292	18708	Pik3r1	0.113422	0.202658	molecular_function
GO:0021846	cell proliferation in forebrain	1	165	15	20209	0.00606061	0.000742244	8.16525	22421	Wnt7a	0.11575	0.171391	biological_process
GO:0048678	response to axon injury	1	165	15	20209	0.00606061	0.000742244	8.16525	26395	Map2k1	0.11575	0.171391	biological_process
GO:0050765	negative regulation of phagocytosis	1	165	15	20209	0.00606061	0.000742244	8.16525	24088	Tlr2	0.11575	0.171391	biological_process
GO:1901381	positive regulation of potassium ion transmembrane transport	1	165	15	20209	0.00606061	0.000742244	8.16525	16535	Kcnq1	0.11575	0.171391	biological_process
GO:0010812	negative regulation of cell-substrate adhesion	1	165	15	20209	0.00606061	0.000742244	8.16525	18128	Notch1	0.11575	0.171391	biological_process
GO:0060044	negative regulation of cardiac muscle cell proliferation	1	165	15	20209	0.00606061	0.000742244	8.16525	19094	Mapk11	0.11575	0.171391	biological_process
GO:0042744	hydrogen peroxide catabolic process	1	165	15	20209	0.00606061	0.000742244	8.16525	11808	Apoa4	0.11575	0.171391	biological_process
GO:0051016	barbed-end actin filament capping	1	165	15	20209	0.00606061	0.000742244	8.16525	22349	Vil1	0.11575	0.171391	biological_process
GO:0019433	triglyceride catabolic process	1	165	15	20209	0.00606061	0.000742244	8.16525	11808	Apoa4	0.11575	0.171391	biological_process
GO:0042730	fibrinolysis	1	165	15	20209	0.00606061	0.000742244	8.16525	12306	Anxa2	0.11575	0.171391	biological_process
GO:0016998	cell wall macromolecule catabolic process	1	165	15	20209	0.00606061	0.000742244	8.16525	17110	Lyz1	0.11575	0.171391	biological_process
GO:0030195	negative regulation of blood coagulation	1	165	15	20209	0.00606061	0.000742244	8.16525	11747	Anxa5	0.11575	0.171391	biological_process
GO:0045723	positive regulation of fatty acid biosynthetic process	1	165	15	20209	0.00606061	0.000742244	8.16525	11808	Apoa4	0.11575	0.171391	biological_process
GO:0051560	mitochondrial calcium ion homeostasis	1	165	15	20209	0.00606061	0.000742244	8.16525	11749	Anxa6	0.11575	0.171391	biological_process
GO:0048715	negative regulation of oligodendrocyte differentiation	1	165	15	20209	0.00606061	0.000742244	8.16525	18128	Notch1	0.11575	0.171391	biological_process
GO:1902230	negative regulation of intrinsic apoptotic signaling pathway in response to DNA damage	1	165	15	20209	0.00606061	0.000742244	8.16525	12759	Clu	0.11575	0.171391	biological_process
GO:0050995	negative regulation of lipid catabolic process	1	165	15	20209	0.00606061	0.000742244	8.16525	16176	Il1b	0.11575	0.171391	biological_process
GO:0035265	organ growth	1	165	15	20209	0.00606061	0.000742244	8.16525	13388	Dll1	0.11575	0.171391	biological_process
GO:0061029	eyelid development in camera-type eye	1	165	15	20209	0.00606061	0.000742244	8.16525	13649	Egfr	0.11575	0.171391	biological_process
GO:0051896	regulation of protein kinase B signaling	1	165	15	20209	0.00606061	0.000742244	8.16525	14463	Gata4	0.11575	0.171391	biological_process
GO:0051044	positive regulation of membrane protein ectodomain proteolysis	1	165	15	20209	0.00606061	0.000742244	8.16525	16176	Il1b	0.11575	0.171391	biological_process
GO:0090051	negative regulation of cell migration involved in sprouting angiogenesis	1	165	15	20209	0.00606061	0.000742244	8.16525	18128	Notch1	0.11575	0.171391	biological_process
GO:2000811	negative regulation of anoikis	1	165	15	20209	0.00606061	0.000742244	8.16525	18128	Notch1	0.11575	0.171391	biological_process
GO:0006349	regulation of gene expression by genetic imprinting	1	165	15	20209	0.00606061	0.000742244	8.16525	16535	Kcnq1	0.11575	0.171391	biological_process
GO:0032695	negative regulation of interleukin-12 production	1	165	15	20209	0.00606061	0.000742244	8.16525	24088	Tlr2	0.11575	0.171391	biological_process
GO:0030502	negative regulation of bone mineralization	1	165	15	20209	0.00606061	0.000742244	8.16525	20682	Sox9	0.11575	0.171391	biological_process
GO:0034976	response to endoplasmic reticulum stress	2	165	72	20209	0.0121212	0.00356277	3.40219	18709;18708	Pik3r2;Pik3r1	0.117118	0.172985	biological_process
GO:0045732	positive regulation of protein catabolic process	2	165	72	20209	0.0121212	0.00356277	3.40219	20682;22418	Sox9;Wnt5a	0.117118	0.172985	biological_process
GO:0051965	positive regulation of synapse assembly	2	165	73	20209	0.0121212	0.00361225	3.35558	58991;22421	Ghrl;Wnt7a	0.119799	0.176507	biological_process
GO:0065003	protein-containing complex assembly	2	165	73	20209	0.0121212	0.00361225	3.35558	12500;20682	Cd3d;Sox9	0.119799	0.176507	biological_process
GO:0001227	transcriptional repressor activity, RNA polymerase II transcription regulatory region sequence-specific DNA binding	2	160	75	20023	0.0125	0.00374569	3.33717	21414;12591	Tcf7;Cdx2	0.120888	0.214422	molecular_function
GO:0003222	ventricular trabecula myocardium morphogenesis	1	165	16	20209	0.00606061	0.000791726	7.65492	18128	Notch1	0.122975	0.178097	biological_process
GO:0086004	regulation of cardiac muscle cell contraction	1	165	16	20209	0.00606061	0.000791726	7.65492	14463	Gata4	0.122975	0.178097	biological_process
GO:0050678	regulation of epithelial cell proliferation	1	165	16	20209	0.00606061	0.000791726	7.65492	18128	Notch1	0.122975	0.178097	biological_process
GO:0033120	positive regulation of RNA splicing	1	165	16	20209	0.00606061	0.000791726	7.65492	18708	Pik3r1	0.122975	0.178097	biological_process
GO:0035909	aorta morphogenesis	1	165	16	20209	0.00606061	0.000791726	7.65492	16449	Jag1	0.122975	0.178097	biological_process
GO:0030595	leukocyte chemotaxis	1	165	16	20209	0.00606061	0.000791726	7.65492	20202	S100a9	0.122975	0.178097	biological_process
GO:0050710	negative regulation of cytokine secretion	1	165	16	20209	0.00606061	0.000791726	7.65492	107515	Lgr4	0.122975	0.178097	biological_process
GO:0044344	cellular response to fibroblast growth factor stimulus	1	165	16	20209	0.00606061	0.000791726	7.65492	12505	Cd44	0.122975	0.178097	biological_process
GO:0032402	melanosome transport	1	165	16	20209	0.00606061	0.000791726	7.65492	26395	Map2k1	0.122975	0.178097	biological_process
GO:0001706	endoderm formation	1	165	16	20209	0.00606061	0.000791726	7.65492	14463	Gata4	0.122975	0.178097	biological_process
GO:0071425	hematopoietic stem cell proliferation	1	165	16	20209	0.00606061	0.000791726	7.65492	22418	Wnt5a	0.122975	0.178097	biological_process
GO:2000147	positive regulation of cell motility	1	165	16	20209	0.00606061	0.000791726	7.65492	26396	Map2k2	0.122975	0.178097	biological_process
GO:1903204	negative regulation of oxidative stress-induced neuron death	1	165	16	20209	0.00606061	0.000791726	7.65492	14362	Fzd1	0.122975	0.178097	biological_process
GO:0046889	positive regulation of lipid biosynthetic process	1	165	16	20209	0.00606061	0.000791726	7.65492	11808	Apoa4	0.122975	0.178097	biological_process
GO:0030900	forebrain development	2	165	75	20209	0.0121212	0.00371122	3.2661	18128;18131	Notch1;Notch3	0.125208	0.18089	biological_process
GO:0006919	activation of cysteine-type endopeptidase activity involved in apoptotic process	2	165	75	20209	0.0121212	0.00371122	3.2661	20201;20202	S100a8;S100a9	0.125208	0.18089	biological_process
GO:0007204	positive regulation of cytosolic calcium ion concentration	3	165	152	20209	0.0181818	0.0075214	2.41734	57265;58991;16176	Fzd2;Ghrl;Il1b	0.128188	0.184432	biological_process
GO:0032270	positive regulation of cellular protein metabolic process	1	165	17	20209	0.00606061	0.000841209	7.20463	22421	Wnt7a	0.130141	0.184432	biological_process
GO:0047496	vesicle transport along microtubule	1	165	17	20209	0.00606061	0.000841209	7.20463	26395	Map2k1	0.130141	0.184432	biological_process
GO:0002063	chondrocyte development	1	165	17	20209	0.00606061	0.000841209	7.20463	20682	Sox9	0.130141	0.184432	biological_process
GO:0032930	positive regulation of superoxide anion generation	1	165	17	20209	0.00606061	0.000841209	7.20463	13649	Egfr	0.130141	0.184432	biological_process
GO:0032508	DNA duplex unwinding	1	165	17	20209	0.00606061	0.000841209	7.20463	16952	Anxa1	0.130141	0.184432	biological_process
GO:0014898	cardiac muscle hypertrophy in response to stress	1	165	17	20209	0.00606061	0.000841209	7.20463	14463	Gata4	0.130141	0.184432	biological_process
GO:0001921	positive regulation of receptor recycling	1	165	17	20209	0.00606061	0.000841209	7.20463	12306	Anxa2	0.130141	0.184432	biological_process
GO:0048665	neuron fate specification	1	165	17	20209	0.00606061	0.000841209	7.20463	13388	Dll1	0.130141	0.184432	biological_process
GO:0048545	response to steroid hormone	1	165	17	20209	0.00606061	0.000841209	7.20463	20750	Spp1	0.130141	0.184432	biological_process
GO:0001967	suckling behavior	1	165	17	20209	0.00606061	0.000841209	7.20463	19693	Reg2	0.130141	0.184432	biological_process
GO:0060038	cardiac muscle cell proliferation	1	165	17	20209	0.00606061	0.000841209	7.20463	18128	Notch1	0.130141	0.184432	biological_process
GO:0048596	embryonic camera-type eye morphogenesis	1	165	17	20209	0.00606061	0.000841209	7.20463	14367	Fzd5	0.130141	0.184432	biological_process
GO:1904355	positive regulation of telomere capping	1	165	17	20209	0.00606061	0.000841209	7.20463	26400	Map2k7	0.130141	0.184432	biological_process
GO:2001222	regulation of neuron migration	1	165	17	20209	0.00606061	0.000841209	7.20463	12550	Cdh1	0.130141	0.184432	biological_process
GO:0045445	myoblast differentiation	1	165	17	20209	0.00606061	0.000841209	7.20463	29857	Mapk12	0.130141	0.184432	biological_process
GO:0018107	peptidyl-threonine phosphorylation	2	165	77	20209	0.0121212	0.00381018	3.18127	26395;56480	Map2k1;Tbk1	0.130675	0.184967	biological_process
GO:0019904	protein domain specific binding	5	160	335	20023	0.03125	0.0167308	1.86782	18708;22418;22415;12550;16176	Pik3r1;Wnt5a;Wnt3;Cdh1;Il1b	0.131234	0.230718	molecular_function
GO:0030140	trans-Golgi network transport vesicle	1	168	17	20330	0.00595238	0.000836203	7.11835	17110	Lyz1	0.131616	0.264781	cellular_component
GO:0005614	interstitial matrix	1	168	17	20330	0.00595238	0.000836203	7.11835	64074	Smoc2	0.131616	0.264781	cellular_component
GO:0072562	blood microparticle	1	168	17	20330	0.00595238	0.000836203	7.11835	11808	Apoa4	0.131616	0.264781	cellular_component
GO:0033268	node of Ranvier	1	168	17	20330	0.00595238	0.000836203	7.11835	12550	Cdh1	0.131616	0.264781	cellular_component
GO:0032092	positive regulation of protein binding	2	165	78	20209	0.0121212	0.00385967	3.14048	106759;22418	Ticam1;Wnt5a	0.133428	0.188416	biological_process
GO:0048661	positive regulation of smooth muscle cell proliferation	2	165	78	20209	0.0121212	0.00385967	3.14048	13649;18131	Egfr;Notch3	0.133428	0.188416	biological_process
GO:0004709	MAP kinase kinase kinase activity	2	160	80	20023	0.0125	0.00399541	3.12859	13649;26410	Egfr;Map3k8	0.13425	0.230718	molecular_function
GO:0005355	glucose transmembrane transporter activity	1	160	18	20023	0.00625	0.000898966	6.95243	20537	Slc5a1	0.134523	0.230718	molecular_function
GO:0032794	GTPase activating protein binding	1	160	18	20023	0.00625	0.000898966	6.95243	12550	Cdh1	0.134523	0.230718	molecular_function
GO:0001078	transcriptional repressor activity, RNA polymerase II proximal promoter sequence-specific DNA binding	3	160	159	20023	0.01875	0.00794087	2.3612	12020;17173;11925	Nkx3-2;Ascl2;Neurog3	0.134823	0.230718	molecular_function
GO:0008360	regulation of cell shape	3	165	156	20209	0.0181818	0.00771933	2.35536	22349;16952;20196	Vil1;Anxa1;S100a13	0.135545	0.190194	biological_process
GO:0001709	cell fate determination	1	165	18	20209	0.00606061	0.000890692	6.80438	18129	Notch2	0.13725	0.190194	biological_process
GO:0055008	cardiac muscle tissue morphogenesis	1	165	18	20209	0.00606061	0.000890692	6.80438	18128	Notch1	0.13725	0.190194	biological_process
GO:0042445	hormone metabolic process	1	165	18	20209	0.00606061	0.000890692	6.80438	22417	Wnt4	0.13725	0.190194	biological_process
GO:0048598	embryonic morphogenesis	1	165	18	20209	0.00606061	0.000890692	6.80438	14463	Gata4	0.13725	0.190194	biological_process
GO:0090026	positive regulation of monocyte chemotaxis	1	165	18	20209	0.00606061	0.000890692	6.80438	66166	S100a14	0.13725	0.190194	biological_process
GO:0033198	response to ATP	1	165	18	20209	0.00606061	0.000890692	6.80438	16176	Il1b	0.13725	0.190194	biological_process
GO:0001916	positive regulation of T cell mediated cytotoxicity	1	165	18	20209	0.00606061	0.000890692	6.80438	16159	Il12a	0.13725	0.190194	biological_process
GO:0051693	actin filament capping	1	165	18	20209	0.00606061	0.000890692	6.80438	22349	Vil1	0.13725	0.190194	biological_process
GO:0051145	smooth muscle cell differentiation	1	165	18	20209	0.00606061	0.000890692	6.80438	22417	Wnt4	0.13725	0.190194	biological_process
GO:0050965	detection of temperature stimulus involved in sensory perception of pain	1	165	18	20209	0.00606061	0.000890692	6.80438	21898	Tlr4	0.13725	0.190194	biological_process
GO:0050832	defense response to fungus	1	165	18	20209	0.00606061	0.000890692	6.80438	18707	Pik3cd	0.13725	0.190194	biological_process
GO:0042157	lipoprotein metabolic process	1	165	18	20209	0.00606061	0.000890692	6.80438	11808	Apoa4	0.13725	0.190194	biological_process
GO:0072583	clathrin-dependent endocytosis	1	165	18	20209	0.00606061	0.000890692	6.80438	13388	Dll1	0.13725	0.190194	biological_process
GO:0072358	cardiovascular system development	1	165	18	20209	0.00606061	0.000890692	6.80438	16535	Kcnq1	0.13725	0.190194	biological_process
GO:0021510	spinal cord development	1	165	18	20209	0.00606061	0.000890692	6.80438	13388	Dll1	0.13725	0.190194	biological_process
GO:0018105	peptidyl-serine phosphorylation	3	165	157	20209	0.0181818	0.00776882	2.34036	26415;56480;29857	Mapk13;Tbk1;Mapk12	0.137407	0.190194	biological_process
GO:0005782	peroxisomal matrix	1	168	18	20330	0.00595238	0.000885391	6.72288	14080	Fabp1	0.138798	0.26971	cellular_component
GO:0034361	very-low-density lipoprotein particle	1	168	18	20330	0.00595238	0.000885391	6.72288	11808	Apoa4	0.138798	0.26971	cellular_component
GO:0031528	microvillus membrane	1	168	18	20330	0.00595238	0.000885391	6.72288	140474	Muc4	0.138798	0.26971	cellular_component
GO:0032869	cellular response to insulin stimulus	2	165	80	20209	0.0121212	0.00395863	3.06197	18709;18708	Pik3r2;Pik3r1	0.138975	0.192141	biological_process
GO:0017127	cholesterol transporter activity	1	160	19	20023	0.00625	0.000948909	6.58651	11808	Apoa4	0.141445	0.238688	molecular_function
GO:0005328	neurotransmitter:sodium symporter activity	1	160	19	20023	0.00625	0.000948909	6.58651	232333	Slc6a1	0.141445	0.238688	molecular_function
GO:1901214	regulation of neuron death	1	165	19	20209	0.00606061	0.000940175	6.44625	12759	Clu	0.1443	0.197892	biological_process
GO:0090398	cellular senescence	1	165	19	20209	0.00606061	0.000940175	6.44625	26395	Map2k1	0.1443	0.197892	biological_process
GO:0007413	axonal fasciculation	1	165	19	20209	0.00606061	0.000940175	6.44625	22418	Wnt5a	0.1443	0.197892	biological_process
GO:0010842	retina layer formation	1	165	19	20209	0.00606061	0.000940175	6.44625	19126	Prom1	0.1443	0.197892	biological_process
GO:0032753	positive regulation of interleukin-4 production	1	165	19	20209	0.00606061	0.000940175	6.44625	12501	Cd3e	0.1443	0.197892	biological_process
GO:0072520	seminiferous tubule development	1	165	19	20209	0.00606061	0.000940175	6.44625	14463	Gata4	0.1443	0.197892	biological_process
GO:0003279	cardiac septum development	1	165	19	20209	0.00606061	0.000940175	6.44625	14463	Gata4	0.1443	0.197892	biological_process
GO:0044798	nuclear transcription factor complex	1	168	19	20330	0.00595238	0.000934579	6.36905	20682	Sox9	0.145921	0.27725	cellular_component
GO:0045178	basal part of cell	1	168	19	20330	0.00595238	0.000934579	6.36905	19692	Reg1	0.145921	0.27725	cellular_component
GO:0008157	protein phosphatase 1 binding	1	160	20	20023	0.00625	0.000998851	6.25719	16535	Kcnq1	0.148312	0.246848	molecular_function
GO:0034237	protein kinase A regulatory subunit binding	1	160	20	20023	0.00625	0.000998851	6.25719	16535	Kcnq1	0.148312	0.246848	molecular_function
GO:0007548	sex differentiation	1	165	20	20209	0.00606061	0.000989658	6.12394	22417	Wnt4	0.151293	0.204185	biological_process
GO:0043011	myeloid dendritic cell differentiation	1	165	20	20209	0.00606061	0.000989658	6.12394	18129	Notch2	0.151293	0.204185	biological_process
GO:0030111	regulation of Wnt signaling pathway	1	165	20	20209	0.00606061	0.000989658	6.12394	12006	Axin2	0.151293	0.204185	biological_process
GO:0048255	mRNA stabilization	1	165	20	20209	0.00606061	0.000989658	6.12394	12006	Axin2	0.151293	0.204185	biological_process
GO:0006306	DNA methylation	1	165	20	20209	0.00606061	0.000989658	6.12394	12151	Bmi1	0.151293	0.204185	biological_process
GO:0032332	positive regulation of chondrocyte differentiation	1	165	20	20209	0.00606061	0.000989658	6.12394	20682	Sox9	0.151293	0.204185	biological_process
GO:0045197	establishment or maintenance of epithelial cell apical/basal polarity	1	165	20	20209	0.00606061	0.000989658	6.12394	12591	Cdx2	0.151293	0.204185	biological_process
GO:0090050	positive regulation of cell migration involved in sprouting angiogenesis	1	165	20	20209	0.00606061	0.000989658	6.12394	16952	Anxa1	0.151293	0.204185	biological_process
GO:0010001	glial cell differentiation	1	165	20	20209	0.00606061	0.000989658	6.12394	18128	Notch1	0.151293	0.204185	biological_process
GO:0046328	regulation of JNK cascade	1	165	20	20209	0.00606061	0.000989658	6.12394	13649	Egfr	0.151293	0.204185	biological_process
GO:0007584	response to nutrient	1	165	20	20209	0.00606061	0.000989658	6.12394	12501	Cd3e	0.151293	0.204185	biological_process
GO:1903146	regulation of autophagy of mitochondrion	1	165	20	20209	0.00606061	0.000989658	6.12394	14367	Fzd5	0.151293	0.204185	biological_process
GO:0044130	negative regulation of growth of symbiont in host	1	165	20	20209	0.00606061	0.000989658	6.12394	24088	Tlr2	0.151293	0.204185	biological_process
GO:0032148	activation of protein kinase B activity	1	165	20	20209	0.00606061	0.000989658	6.12394	22418	Wnt5a	0.151293	0.204185	biological_process
GO:0051028	mRNA transport	2	165	85	20209	0.0121212	0.00420605	2.88185	319765;140488	Igf2bp2;Igf2bp3	0.153052	0.206325	biological_process
GO:0031210	phosphatidylcholine binding	1	160	21	20023	0.00625	0.00104879	5.95923	11808	Apoa4	0.155124	0.25643	molecular_function
GO:0032088	negative regulation of NF-kappaB transcription factor activity	2	165	86	20209	0.0121212	0.00425553	2.84834	81897;11746	Tlr9;Anxa4	0.1559	0.209738	biological_process
GO:0007422	peripheral nervous system development	1	165	21	20209	0.00606061	0.00103914	5.83232	53881	Slc5a3	0.158229	0.209738	biological_process
GO:0030041	actin filament polymerization	1	165	21	20209	0.00606061	0.00103914	5.83232	22349	Vil1	0.158229	0.209738	biological_process
GO:0050870	positive regulation of T cell activation	1	165	21	20209	0.00606061	0.00103914	5.83232	12501	Cd3e	0.158229	0.209738	biological_process
GO:0043409	negative regulation of MAPK cascade	1	165	21	20209	0.00606061	0.00103914	5.83232	18709	Pik3r2	0.158229	0.209738	biological_process
GO:0050730	regulation of peptidyl-tyrosine phosphorylation	1	165	21	20209	0.00606061	0.00103914	5.83232	13649	Egfr	0.158229	0.209738	biological_process
GO:0014032	neural crest cell development	1	165	21	20209	0.00606061	0.00103914	5.83232	20682	Sox9	0.158229	0.209738	biological_process
GO:0032968	positive regulation of transcription elongation from RNA polymerase II promoter	1	165	21	20209	0.00606061	0.00103914	5.83232	26395	Map2k1	0.158229	0.209738	biological_process
GO:0050966	detection of mechanical stimulus involved in sensory perception of pain	1	165	21	20209	0.00606061	0.00103914	5.83232	21898	Tlr4	0.158229	0.209738	biological_process
GO:0001894	tissue homeostasis	1	165	21	20209	0.00606061	0.00103914	5.83232	20682	Sox9	0.158229	0.209738	biological_process
GO:0030837	negative regulation of actin filament polymerization	1	165	21	20209	0.00606061	0.00103914	5.83232	24088	Tlr2	0.158229	0.209738	biological_process
GO:0060384	innervation	1	165	21	20209	0.00606061	0.00103914	5.83232	16206	Lrig1	0.158229	0.209738	biological_process
GO:0048714	positive regulation of oligodendrocyte differentiation	1	165	21	20209	0.00606061	0.00103914	5.83232	24088	Tlr2	0.158229	0.209738	biological_process
GO:0048870	cell motility	1	165	21	20209	0.00606061	0.00103914	5.83232	26395	Map2k1	0.158229	0.209738	biological_process
GO:0060997	dendritic spine morphogenesis	1	165	21	20209	0.00606061	0.00103914	5.83232	22421	Wnt7a	0.158229	0.209738	biological_process
GO:0034364	high-density lipoprotein particle	1	168	21	20330	0.00595238	0.00103296	5.76247	11808	Apoa4	0.159992	0.297376	cellular_component
GO:0016327	apicolateral plasma membrane	1	168	21	20330	0.00595238	0.00103296	5.76247	12739	Cldn3	0.159992	0.297376	cellular_component
GO:0017016	Ras GTPase binding	1	160	22	20023	0.00625	0.00109874	5.68835	26395	Map2k1	0.161883	0.26225	molecular_function
GO:0030506	ankyrin binding	1	160	22	20023	0.00625	0.00109874	5.68835	12550	Cdh1	0.161883	0.26225	molecular_function
GO:0001190	transcriptional activator activity, RNA polymerase II transcription factor binding	1	160	22	20023	0.00625	0.00109874	5.68835	18128	Notch1	0.161883	0.26225	molecular_function
GO:0043679	axon terminus	2	168	88	20330	0.0119048	0.00432858	2.75027	12550;11747	Cdh1;Anxa5	0.164696	0.302829	cellular_component
GO:0050850	positive regulation of calcium-mediated signaling	1	165	22	20209	0.00606061	0.00108862	5.56722	12501	Cd3e	0.165109	0.215258	biological_process
GO:0034612	response to tumor necrosis factor	1	165	22	20209	0.00606061	0.00108862	5.56722	26400	Map2k7	0.165109	0.215258	biological_process
GO:1900745	positive regulation of p38MAPK cascade	1	165	22	20209	0.00606061	0.00108862	5.56722	16176	Il1b	0.165109	0.215258	biological_process
GO:0035634	response to stilbenoid	1	165	22	20209	0.00606061	0.00108862	5.56722	11808	Apoa4	0.165109	0.215258	biological_process
GO:0097193	intrinsic apoptotic signaling pathway	1	165	22	20209	0.00606061	0.00108862	5.56722	12759	Clu	0.165109	0.215258	biological_process
GO:0045954	positive regulation of natural killer cell mediated cytotoxicity	1	165	22	20209	0.00606061	0.00108862	5.56722	16159	Il12a	0.165109	0.215258	biological_process
GO:0002687	positive regulation of leukocyte migration	1	165	22	20209	0.00606061	0.00108862	5.56722	24088	Tlr2	0.165109	0.215258	biological_process
GO:0048513	animal organ development	1	165	22	20209	0.00606061	0.00108862	5.56722	12020	Nkx3-2	0.165109	0.215258	biological_process
GO:0010460	positive regulation of heart rate	1	165	22	20209	0.00606061	0.00108862	5.56722	16535	Kcnq1	0.165109	0.215258	biological_process
GO:0030574	collagen catabolic process	1	165	22	20209	0.00606061	0.00108862	5.56722	17393	Mmp7	0.165109	0.215258	biological_process
GO:0045638	negative regulation of myeloid cell differentiation	1	165	22	20209	0.00606061	0.00108862	5.56722	13388	Dll1	0.165109	0.215258	biological_process
GO:0006937	regulation of muscle contraction	1	165	22	20209	0.00606061	0.00108862	5.56722	11749	Anxa6	0.165109	0.215258	biological_process
GO:0031295	T cell costimulation	1	165	22	20209	0.00606061	0.00108862	5.56722	12501	Cd3e	0.165109	0.215258	biological_process
GO:1903861	positive regulation of dendrite extension	1	165	22	20209	0.00606061	0.00108862	5.56722	19692	Reg1	0.165109	0.215258	biological_process
GO:0045778	positive regulation of ossification	1	165	22	20209	0.00606061	0.00108862	5.56722	22418	Wnt5a	0.165109	0.215258	biological_process
GO:0043296	apical junction complex	1	168	22	20330	0.00595238	0.00108214	5.50054	12550	Cdh1	0.166941	0.30369	cellular_component
GO:0005539	glycosaminoglycan binding	1	160	23	20023	0.00625	0.00114868	5.44103	64074	Smoc2	0.168587	0.271302	molecular_function
GO:0023019	signal transduction involved in regulation of gene expression	1	165	23	20209	0.00606061	0.00113811	5.32516	14463	Gata4	0.171933	0.221004	biological_process
GO:0035050	embryonic heart tube development	1	165	23	20209	0.00606061	0.00113811	5.32516	14463	Gata4	0.171933	0.221004	biological_process
GO:0009612	response to mechanical stimulus	1	165	23	20209	0.00606061	0.00113811	5.32516	14463	Gata4	0.171933	0.221004	biological_process
GO:0048260	positive regulation of receptor-mediated endocytosis	1	165	23	20209	0.00606061	0.00113811	5.32516	12759	Clu	0.171933	0.221004	biological_process
GO:0090102	cochlea development	1	165	23	20209	0.00606061	0.00113811	5.32516	12550	Cdh1	0.171933	0.221004	biological_process
GO:0043393	regulation of protein binding	1	165	23	20209	0.00606061	0.00113811	5.32516	74318	Hopx	0.171933	0.221004	biological_process
GO:1902600	proton transmembrane transport	1	165	23	20209	0.00606061	0.00113811	5.32516	64452	Slc5a4a	0.171933	0.221004	biological_process
GO:0071276	cellular response to cadmium ion	1	165	23	20209	0.00606061	0.00113811	5.32516	13649	Egfr	0.171933	0.221004	biological_process
GO:0044331	cell-cell adhesion mediated by cadherin	1	165	23	20209	0.00606061	0.00113811	5.32516	12550	Cdh1	0.171933	0.221004	biological_process
GO:0035329	hippo signaling	1	165	23	20209	0.00606061	0.00113811	5.32516	56332	Amotl2	0.171933	0.221004	biological_process
GO:0097150	neuronal stem cell population maintenance	1	165	23	20209	0.00606061	0.00113811	5.32516	13388	Dll1	0.171933	0.221004	biological_process
GO:0060441	epithelial tube branching involved in lung morphogenesis	1	165	23	20209	0.00606061	0.00113811	5.32516	20682	Sox9	0.171933	0.221004	biological_process
GO:0002026	regulation of the force of heart contraction	1	165	23	20209	0.00606061	0.00113811	5.32516	12652	Chga	0.171933	0.221004	biological_process
GO:0008092	cytoskeletal protein binding	2	160	94	20023	0.0125	0.0046946	2.66263	12550;12306	Cdh1;Anxa2	0.173188	0.274729	molecular_function
GO:0044853	plasma membrane raft	1	168	23	20330	0.00595238	0.00113133	5.26139	63993	Slc5a7	0.173832	0.312898	cellular_component
GO:0051787	misfolded protein binding	1	160	24	20023	0.00625	0.00119862	5.21432	12759	Clu	0.175238	0.274729	molecular_function
GO:0005540	hyaluronic acid binding	1	160	24	20023	0.00625	0.00119862	5.21432	12505	Cd44	0.175238	0.274729	molecular_function
GO:0030295	protein kinase activator activity	1	160	24	20023	0.00625	0.00119862	5.21432	22411	Wnt11	0.175238	0.274729	molecular_function
GO:0051291	protein heterooligomerization	2	165	93	20209	0.0121212	0.00460191	2.63395	12739;26395	Cldn3;Map2k1	0.176104	0.225877	biological_process
GO:0001503	ossification	2	165	93	20209	0.0121212	0.00460191	2.63395	20750;20682	Spp1;Sox9	0.176104	0.225877	biological_process
GO:0005667	transcription factor complex	4	168	265	20330	0.0238095	0.0130349	1.82659	14463;20682;21415;21414	Gata4;Sox9;Tcf7l1;Tcf7	0.176938	0.31517	cellular_component
GO:0071392	cellular response to estradiol stimulus	1	165	24	20209	0.00606061	0.00118759	5.10328	13649	Egfr	0.178702	0.227491	biological_process
GO:0061098	positive regulation of protein tyrosine kinase activity	1	165	24	20209	0.00606061	0.00118759	5.10328	58991	Ghrl	0.178702	0.227491	biological_process
GO:0045089	positive regulation of innate immune response	1	165	24	20209	0.00606061	0.00118759	5.10328	170744	Tlr8	0.178702	0.227491	biological_process
GO:0050482	arachidonic acid secretion	1	165	24	20209	0.00606061	0.00118759	5.10328	16952	Anxa1	0.178702	0.227491	biological_process
GO:0009987	cellular process	1	165	24	20209	0.00606061	0.00118759	5.10328	12151	Bmi1	0.178702	0.227491	biological_process
GO:0042474	middle ear morphogenesis	1	165	24	20209	0.00606061	0.00118759	5.10328	12020	Nkx3-2	0.178702	0.227491	biological_process
GO:0007159	leukocyte cell-cell adhesion	1	165	24	20209	0.00606061	0.00118759	5.10328	11808	Apoa4	0.178702	0.227491	biological_process
GO:0097440	apical dendrite	1	168	24	20330	0.00595238	0.00118052	5.04216	12759	Clu	0.180667	0.315246	cellular_component
GO:0032588	trans-Golgi network membrane	1	168	24	20330	0.00595238	0.00118052	5.04216	14160	Lgr5	0.180667	0.315246	cellular_component
GO:0033344	cholesterol efflux	1	165	25	20209	0.00606061	0.00123707	4.89915	11808	Apoa4	0.185416	0.233785	biological_process
GO:0008016	regulation of heart contraction	1	165	25	20209	0.00606061	0.00123707	4.89915	74318	Hopx	0.185416	0.233785	biological_process
GO:0002009	morphogenesis of an epithelium	1	165	25	20209	0.00606061	0.00123707	4.89915	22418	Wnt5a	0.185416	0.233785	biological_process
GO:0008585	female gonad development	1	165	25	20209	0.00606061	0.00123707	4.89915	22417	Wnt4	0.185416	0.233785	biological_process
GO:0045070	positive regulation of viral genome replication	1	165	25	20209	0.00606061	0.00123707	4.89915	18128	Notch1	0.185416	0.233785	biological_process
GO:0051591	response to cAMP	1	165	25	20209	0.00606061	0.00123707	4.89915	18708	Pik3r1	0.185416	0.233785	biological_process
GO:0034394	protein localization to cell surface	1	165	25	20209	0.00606061	0.00123707	4.89915	22411	Wnt11	0.185416	0.233785	biological_process
GO:0045582	positive regulation of T cell differentiation	1	165	25	20209	0.00606061	0.00123707	4.89915	16159	Il12a	0.185416	0.233785	biological_process
GO:0045671	negative regulation of osteoclast differentiation	1	165	25	20209	0.00606061	0.00123707	4.89915	18708	Pik3r1	0.185416	0.233785	biological_process
GO:0030334	regulation of cell migration	2	165	97	20209	0.0121212	0.00479984	2.52534	18128;56332	Notch1;Amotl2	0.187828	0.236576	biological_process
GO:0050750	low-density lipoprotein particle receptor binding	1	160	26	20023	0.00625	0.00129851	4.81322	12759	Clu	0.188383	0.289728	molecular_function
GO:0017134	fibroblast growth factor binding	1	160	26	20023	0.00625	0.00129851	4.81322	20196	S100a13	0.188383	0.289728	molecular_function
GO:0005158	insulin receptor binding	1	160	26	20023	0.00625	0.00129851	4.81322	18708	Pik3r1	0.188383	0.289728	molecular_function
GO:0005516	calmodulin binding	3	160	188	20023	0.01875	0.0093892	1.99697	13649;18708;16535	Egfr;Pik3r1;Kcnq1	0.190615	0.290522	molecular_function
GO:0001843	neural tube closure	2	165	98	20209	0.0121212	0.00484932	2.49957	14365;22418	Fzd3;Wnt5a	0.190777	0.23964	biological_process
GO:0005604	basement membrane	2	168	97	20330	0.0119048	0.00477127	2.49509	64074;12306	Smoc2;Anxa2	0.191295	0.330419	cellular_component
GO:0045879	negative regulation of smoothened signaling pathway	1	165	26	20209	0.00606061	0.00128656	4.71072	12501	Cd3e	0.192075	0.23964	biological_process
GO:0019835	cytolysis	1	165	26	20209	0.00606061	0.00128656	4.71072	17110	Lyz1	0.192075	0.23964	biological_process
GO:0045861	negative regulation of proteolysis	1	165	26	20209	0.00606061	0.00128656	4.71072	18708	Pik3r1	0.192075	0.23964	biological_process
GO:0045672	positive regulation of osteoclast differentiation	1	165	26	20209	0.00606061	0.00128656	4.71072	18129	Notch2	0.192075	0.23964	biological_process
GO:0009954	proximal/distal pattern formation	1	165	26	20209	0.00606061	0.00128656	4.71072	13388	Dll1	0.192075	0.23964	biological_process
GO:0045663	positive regulation of myoblast differentiation	1	165	26	20209	0.00606061	0.00128656	4.71072	18708	Pik3r1	0.192075	0.23964	biological_process
GO:0043086	negative regulation of catalytic activity	1	165	26	20209	0.00606061	0.00128656	4.71072	18128	Notch1	0.192075	0.23964	biological_process
GO:0007271	synaptic transmission, cholinergic	1	165	26	20209	0.00606061	0.00128656	4.71072	63993	Slc5a7	0.192075	0.23964	biological_process
GO:0005795	Golgi stack	1	168	26	20330	0.00595238	0.0012789	4.6543	17110	Lyz1	0.194169	0.330741	cellular_component
GO:0015078	proton transmembrane transporter activity	1	160	27	20023	0.00625	0.00134845	4.63495	64452	Slc5a4a	0.194877	0.290522	molecular_function
GO:0005251	delayed rectifier potassium channel activity	1	160	27	20023	0.00625	0.00134845	4.63495	16535	Kcnq1	0.194877	0.290522	molecular_function
GO:0005504	fatty acid binding	1	160	27	20023	0.00625	0.00134845	4.63495	14080	Fabp1	0.194877	0.290522	molecular_function
GO:0043425	bHLH transcription factor binding	1	160	27	20023	0.00625	0.00134845	4.63495	20682	Sox9	0.194877	0.290522	molecular_function
GO:0005783	endoplasmic reticulum	15	168	1419	20330	0.0892857	0.0697983	1.2792	13649;12759;11747;20194;26395;18128;140474;170743;207742;81897;18132;142980;19126;16535;26396	Egfr;Clu;Anxa5;S100a10;Map2k1;Notch1;Muc4;Tlr7;Rnf43;Tlr9;Notch4;Tlr3;Prom1;Kcnq1;Map2k2	0.19572	0.330741	cellular_component
GO:0030324	lung development	2	165	100	20209	0.0121212	0.00494829	2.44958	22418;18128	Wnt5a;Notch1	0.196692	0.245143	biological_process
GO:0044297	cell body	2	168	99	20330	0.0119048	0.00486965	2.44468	12501;24088	Cd3e;Tlr2	0.197284	0.330741	cellular_component
GO:0019933	cAMP-mediated signaling	1	165	27	20209	0.00606061	0.00133604	4.53625	20682	Sox9	0.19868	0.245817	biological_process
GO:0007093	mitotic cell cycle checkpoint	1	165	27	20209	0.00606061	0.00133604	4.53625	216795	Wnt9a	0.19868	0.245817	biological_process
GO:0050770	regulation of axonogenesis	1	165	27	20209	0.00606061	0.00133604	4.53625	22421	Wnt7a	0.19868	0.245817	biological_process
GO:0032689	negative regulation of interferon-gamma production	1	165	27	20209	0.00606061	0.00133604	4.53625	21898	Tlr4	0.19868	0.245817	biological_process
GO:1900087	positive regulation of G1/S transition of mitotic cell cycle	1	165	27	20209	0.00606061	0.00133604	4.53625	16952	Anxa1	0.19868	0.245817	biological_process
GO:0001702	gastrulation with mouth forming second	1	165	27	20209	0.00606061	0.00133604	4.53625	14463	Gata4	0.19868	0.245817	biological_process
GO:0007269	neurotransmitter secretion	1	165	27	20209	0.00606061	0.00133604	4.53625	22421	Wnt7a	0.19868	0.245817	biological_process
GO:0031519	PcG protein complex	1	168	27	20330	0.00595238	0.00132809	4.48192	12151	Bmi1	0.200836	0.333427	cellular_component
GO:0043548	phosphatidylinositol 3-kinase binding	1	160	28	20023	0.00625	0.00139839	4.46942	21898	Tlr4	0.201319	0.298296	molecular_function
GO:0008289	lipid binding	4	160	290	20023	0.025	0.0144833	1.72612	11749;14080;20196;11808	Anxa6;Fabp1;S100a13;Apoa4	0.202585	0.298352	molecular_function
GO:0001892	embryonic placenta development	1	165	28	20209	0.00606061	0.00138552	4.37424	13649	Egfr	0.205231	0.251826	biological_process
GO:0001782	B cell homeostasis	1	165	28	20209	0.00606061	0.00138552	4.37424	18707	Pik3cd	0.205231	0.251826	biological_process
GO:0008625	extrinsic apoptotic signaling pathway via death domain receptors	1	165	28	20209	0.00606061	0.00138552	4.37424	18708	Pik3r1	0.205231	0.251826	biological_process
GO:0034332	adherens junction organization	1	165	28	20209	0.00606061	0.00138552	4.37424	12550	Cdh1	0.205231	0.251826	biological_process
GO:0016239	positive regulation of macroautophagy	1	165	28	20209	0.00606061	0.00138552	4.37424	56480	Tbk1	0.205231	0.251826	biological_process
GO:0050919	negative chemotaxis	1	165	28	20209	0.00606061	0.00138552	4.37424	22418	Wnt5a	0.205231	0.251826	biological_process
GO:0009888	tissue development	1	165	28	20209	0.00606061	0.00138552	4.37424	14463	Gata4	0.205231	0.251826	biological_process
GO:0035108	limb morphogenesis	1	165	28	20209	0.00606061	0.00138552	4.37424	22418	Wnt5a	0.205231	0.251826	biological_process
GO:0016604	nuclear body	4	168	282	20330	0.0238095	0.0138711	1.71648	66166;20459;14463;12151	S100a14;Ptk6;Gata4;Bmi1	0.205298	0.337557	cellular_component
GO:0030198	extracellular matrix organization	2	165	103	20209	0.0121212	0.00509674	2.37823	20682;64074	Sox9;Smoc2	0.205606	0.252026	biological_process
GO:0005719	nuclear euchromatin	1	168	28	20330	0.00595238	0.00137727	4.32185	21414	Tcf7	0.207449	0.337846	cellular_component
GO:0050840	extracellular matrix binding	1	160	29	20023	0.00625	0.00144833	4.3153	20750	Spp1	0.20771	0.302237	molecular_function
GO:0043027	cysteine-type endopeptidase inhibitor activity involved in apoptotic process	1	160	29	20023	0.00625	0.00144833	4.3153	22349	Vil1	0.20771	0.302237	molecular_function
GO:0045666	positive regulation of neuron differentiation	2	165	104	20209	0.0121212	0.00514622	2.35536	11925;11921	Neurog3;Atoh1	0.208587	0.255417	biological_process
GO:0001077	transcriptional activator activity, RNA polymerase II proximal promoter sequence-specific DNA binding	4	160	294	20023	0.025	0.0146831	1.70264	20682;11921;12224;11925	Sox9;Atoh1;Klf5;Neurog3	0.209193	0.302583	molecular_function
GO:0031016	pancreas development	1	165	29	20209	0.00606061	0.001435	4.22341	12020	Nkx3-2	0.211729	0.256621	biological_process
GO:0010800	positive regulation of peptidyl-threonine phosphorylation	1	165	29	20209	0.00606061	0.001435	4.22341	22418	Wnt5a	0.211729	0.256621	biological_process
GO:0048709	oligodendrocyte differentiation	1	165	29	20209	0.00606061	0.001435	4.22341	20682	Sox9	0.211729	0.256621	biological_process
GO:0048738	cardiac muscle tissue development	1	165	29	20209	0.00606061	0.001435	4.22341	14463	Gata4	0.211729	0.256621	biological_process
GO:0034260	negative regulation of GTPase activity	1	165	29	20209	0.00606061	0.001435	4.22341	93897	Fzd10	0.211729	0.256621	biological_process
GO:0090023	positive regulation of neutrophil chemotaxis	1	165	29	20209	0.00606061	0.001435	4.22341	16176	Il1b	0.211729	0.256621	biological_process
GO:0071542	dopaminergic neuron differentiation	1	165	29	20209	0.00606061	0.001435	4.22341	22418	Wnt5a	0.211729	0.256621	biological_process
GO:0007043	cell-cell junction assembly	1	165	29	20209	0.00606061	0.001435	4.22341	12550	Cdh1	0.211729	0.256621	biological_process
GO:0050777	negative regulation of immune response	1	165	29	20209	0.00606061	0.001435	4.22341	380924	Olfm4	0.211729	0.256621	biological_process
GO:0048814	regulation of dendrite morphogenesis	1	165	29	20209	0.00606061	0.001435	4.22341	11925	Neurog3	0.211729	0.256621	biological_process
GO:0016342	catenin complex	1	168	29	20330	0.00595238	0.00142646	4.17282	12550	Cdh1	0.214008	0.345239	cellular_component
GO:0046983	protein dimerization activity	3	160	200	20023	0.01875	0.00998851	1.87716	11925;11921;17173	Neurog3;Atoh1;Ascl2	0.215211	0.309445	molecular_function
GO:0007010	cytoskeleton organization	2	165	107	20209	0.0121212	0.00529467	2.28932	22349;20682	Vil1;Sox9	0.217557	0.261501	biological_process
GO:0042113	B cell activation	1	165	30	20209	0.00606061	0.00148449	4.08263	18707	Pik3cd	0.218174	0.261501	biological_process
GO:0032967	positive regulation of collagen biosynthetic process	1	165	30	20209	0.00606061	0.00148449	4.08263	22417	Wnt4	0.218174	0.261501	biological_process
GO:0010667	negative regulation of cardiac muscle cell apoptotic process	1	165	30	20209	0.00606061	0.00148449	4.08263	14463	Gata4	0.218174	0.261501	biological_process
GO:0006695	cholesterol biosynthetic process	1	165	30	20209	0.00606061	0.00148449	4.08263	11808	Apoa4	0.218174	0.261501	biological_process
GO:0045664	regulation of neuron differentiation	1	165	30	20209	0.00606061	0.00148449	4.08263	11921	Atoh1	0.218174	0.261501	biological_process
GO:0001816	cytokine production	1	165	30	20209	0.00606061	0.00148449	4.08263	81897	Tlr9	0.218174	0.261501	biological_process
GO:0006810	transport	1	165	30	20209	0.00606061	0.00148449	4.08263	232333	Slc6a1	0.218174	0.261501	biological_process
GO:0055074	calcium ion homeostasis	1	165	30	20209	0.00606061	0.00148449	4.08263	19692	Reg1	0.218174	0.261501	biological_process
GO:0001824	blastocyst development	1	165	30	20209	0.00606061	0.00148449	4.08263	12591	Cdx2	0.218174	0.261501	biological_process
GO:0002040	sprouting angiogenesis	1	165	30	20209	0.00606061	0.00148449	4.08263	18128	Notch1	0.218174	0.261501	biological_process
GO:0005178	integrin binding	2	160	110	20023	0.0125	0.00549368	2.27534	13649;16176	Egfr;Il1b	0.219528	0.313796	molecular_function
GO:0045840	positive regulation of mitotic nuclear division	1	165	31	20209	0.00606061	0.00153397	3.95093	16176	Il1b	0.224567	0.267277	biological_process
GO:0016575	histone deacetylation	1	165	31	20209	0.00606061	0.00153397	3.95093	74318	Hopx	0.224567	0.267277	biological_process
GO:0032212	positive regulation of telomere maintenance via telomerase	1	165	31	20209	0.00606061	0.00153397	3.95093	26400	Map2k7	0.224567	0.267277	biological_process
GO:0045739	positive regulation of DNA repair	1	165	31	20209	0.00606061	0.00153397	3.95093	13649	Egfr	0.224567	0.267277	biological_process
GO:0031214	biomineral tissue development	1	165	31	20209	0.00606061	0.00153397	3.95093	20750	Spp1	0.224567	0.267277	biological_process
GO:0060828	regulation of canonical Wnt signaling pathway	1	165	31	20209	0.00606061	0.00153397	3.95093	14367	Fzd5	0.224567	0.267277	biological_process
GO:2000463	positive regulation of excitatory postsynaptic potential	1	165	31	20209	0.00606061	0.00153397	3.95093	22421	Wnt7a	0.224567	0.267277	biological_process
GO:0012506	vesicle membrane	1	168	31	20330	0.00595238	0.00152484	3.90361	11746	Anxa4	0.226963	0.362716	cellular_component
GO:0005765	lysosomal membrane	2	168	110	20330	0.0119048	0.00541072	2.20022	11749;12306	Anxa6;Anxa2	0.230572	0.365072	cellular_component
GO:0045746	negative regulation of Notch signaling pathway	1	165	32	20209	0.00606061	0.00158345	3.82746	18132	Notch4	0.230908	0.273183	biological_process
GO:0002548	monocyte chemotaxis	1	165	32	20209	0.00606061	0.00158345	3.82746	16952	Anxa1	0.230908	0.273183	biological_process
GO:0051968	positive regulation of synaptic transmission, glutamatergic	1	165	32	20209	0.00606061	0.00158345	3.82746	13649	Egfr	0.230908	0.273183	biological_process
GO:0001937	negative regulation of endothelial cell proliferation	1	165	32	20209	0.00606061	0.00158345	3.82746	58991	Ghrl	0.230908	0.273183	biological_process
GO:0042832	defense response to protozoan	1	165	32	20209	0.00606061	0.00158345	3.82746	16159	Il12a	0.230908	0.273183	biological_process
GO:0086091	regulation of heart rate by cardiac conduction	1	165	32	20209	0.00606061	0.00158345	3.82746	16535	Kcnq1	0.230908	0.273183	biological_process
GO:0033613	activating transcription factor binding	1	160	33	20023	0.00625	0.0016481	3.79223	14463	Gata4	0.23277	0.330778	molecular_function
GO:0048786	presynaptic active zone	1	168	32	20330	0.00595238	0.00157403	3.78162	14365	Fzd3	0.233361	0.366098	cellular_component
GO:0051973	positive regulation of telomerase activity	1	165	33	20209	0.00606061	0.00163294	3.71148	26400	Map2k7	0.237197	0.278959	biological_process
GO:0048872	homeostasis of number of cells	1	165	33	20209	0.00606061	0.00163294	3.71148	18707	Pik3cd	0.237197	0.278959	biological_process
GO:0071773	cellular response to BMP stimulus	1	165	33	20209	0.00606061	0.00163294	3.71148	76768	Alpi	0.237197	0.278959	biological_process
GO:0048015	phosphatidylinositol-mediated signaling	1	165	33	20209	0.00606061	0.00163294	3.71148	18707	Pik3cd	0.237197	0.278959	biological_process
GO:2001240	negative regulation of extrinsic apoptotic signaling pathway in absence of ligand	1	165	33	20209	0.00606061	0.00163294	3.71148	16176	Il1b	0.237197	0.278959	biological_process
GO:0043388	positive regulation of DNA binding	1	165	33	20209	0.00606061	0.00163294	3.71148	21898	Tlr4	0.237197	0.278959	biological_process
GO:0006979	response to oxidative stress	2	165	114	20209	0.0121212	0.00564105	2.14875	26395;21898	Map2k1;Tlr4	0.238607	0.280339	biological_process
GO:0000982	transcription factor activity, RNA polymerase II proximal promoter sequence-specific DNA binding	1	160	34	20023	0.00625	0.00169805	3.6807	54123	Irf7	0.238911	0.337531	molecular_function
GO:0032809	neuronal cell body membrane	1	168	33	20330	0.00595238	0.00162322	3.66703	19692	Reg1	0.239706	0.372634	cellular_component
GO:0007274	neuromuscular synaptic transmission	1	165	34	20209	0.00606061	0.00168242	3.60232	63993	Slc5a7	0.243435	0.284606	biological_process
GO:0008219	cell death	1	165	34	20209	0.00606061	0.00168242	3.60232	12006	Axin2	0.243435	0.284606	biological_process
GO:0030168	platelet activation	1	165	34	20209	0.00606061	0.00168242	3.60232	18707	Pik3cd	0.243435	0.284606	biological_process
GO:0050900	leukocyte migration	1	165	34	20209	0.00606061	0.00168242	3.60232	16176	Il1b	0.243435	0.284606	biological_process
GO:0030833	regulation of actin filament polymerization	1	165	34	20209	0.00606061	0.00168242	3.60232	18709	Pik3r2	0.243435	0.284606	biological_process
GO:0005154	epidermal growth factor receptor binding	1	160	35	20023	0.00625	0.00174799	3.57554	12505	Cd44	0.245003	0.344137	molecular_function
GO:0001772	immunological synapse	1	168	34	20330	0.00595238	0.00167241	3.55917	12501	Cd3e	0.245999	0.378971	cellular_component
GO:0001669	acrosomal vesicle	2	168	116	20330	0.0119048	0.00570585	2.08641	50722;18128	Dkkl1;Notch1	0.24889	0.380002	cellular_component
GO:0035774	positive regulation of insulin secretion involved in cellular response to glucose stimulus	1	165	35	20209	0.00606061	0.0017319	3.49939	58991	Ghrl	0.249623	0.28928	biological_process
GO:0030501	positive regulation of bone mineralization	1	165	35	20209	0.00606061	0.0017319	3.49939	22417	Wnt4	0.249623	0.28928	biological_process
GO:0034614	cellular response to reactive oxygen species	1	165	35	20209	0.00606061	0.0017319	3.49939	13649	Egfr	0.249623	0.28928	biological_process
GO:0045880	positive regulation of smoothened signaling pathway	1	165	35	20209	0.00606061	0.0017319	3.49939	216795	Wnt9a	0.249623	0.28928	biological_process
GO:0050796	regulation of insulin secretion	1	165	35	20209	0.00606061	0.0017319	3.49939	16176	Il1b	0.249623	0.28928	biological_process
GO:0050715	positive regulation of cytokine secretion	1	165	35	20209	0.00606061	0.0017319	3.49939	24088	Tlr2	0.249623	0.28928	biological_process
GO:0045776	negative regulation of blood pressure	1	165	35	20209	0.00606061	0.0017319	3.49939	18708	Pik3r1	0.249623	0.28928	biological_process
GO:0045930	negative regulation of mitotic cell cycle	1	165	35	20209	0.00606061	0.0017319	3.49939	13649	Egfr	0.249623	0.28928	biological_process
GO:0042327	positive regulation of phosphorylation	1	165	35	20209	0.00606061	0.0017319	3.49939	13649	Egfr	0.249623	0.28928	biological_process
GO:0042056	chemoattractant activity	1	160	36	20023	0.00625	0.00179793	3.47622	381493	S100a7a	0.251047	0.348596	molecular_function
GO:0070888	E-box binding	1	160	36	20023	0.00625	0.00179793	3.47622	17173	Ascl2	0.251047	0.348596	molecular_function
GO:0055007	cardiac muscle cell differentiation	1	165	36	20209	0.00606061	0.00178138	3.40219	14463	Gata4	0.25576	0.292684	biological_process
GO:0030010	establishment of cell polarity	1	165	36	20209	0.00606061	0.00178138	3.40219	22421	Wnt7a	0.25576	0.292684	biological_process
GO:0046627	negative regulation of insulin receptor signaling pathway	1	165	36	20209	0.00606061	0.00178138	3.40219	16176	Il1b	0.25576	0.292684	biological_process
GO:0010507	negative regulation of autophagy	1	165	36	20209	0.00606061	0.00178138	3.40219	14463	Gata4	0.25576	0.292684	biological_process
GO:0048701	embryonic cranial skeleton morphogenesis	1	165	36	20209	0.00606061	0.00178138	3.40219	22412	Wnt9b	0.25576	0.292684	biological_process
GO:0042110	T cell activation	1	165	36	20209	0.00606061	0.00178138	3.40219	12500	Cd3d	0.25576	0.292684	biological_process
GO:0071320	cellular response to cAMP	1	165	36	20209	0.00606061	0.00178138	3.40219	16535	Kcnq1	0.25576	0.292684	biological_process
GO:0043536	positive regulation of blood vessel endothelial cell migration	1	165	36	20209	0.00606061	0.00178138	3.40219	26397	Map2k3	0.25576	0.292684	biological_process
GO:0048873	homeostasis of number of cells within a tissue	1	165	36	20209	0.00606061	0.00178138	3.40219	20682	Sox9	0.25576	0.292684	biological_process
GO:0055088	lipid homeostasis	1	165	36	20209	0.00606061	0.00178138	3.40219	11808	Apoa4	0.25576	0.292684	biological_process
GO:0016573	histone acetylation	1	165	36	20209	0.00606061	0.00178138	3.40219	12151	Bmi1	0.25576	0.292684	biological_process
GO:0000186	activation of MAPKK activity	1	165	36	20209	0.00606061	0.00178138	3.40219	13649	Egfr	0.25576	0.292684	biological_process
GO:0042177	negative regulation of protein catabolic process	1	165	36	20209	0.00606061	0.00178138	3.40219	13649	Egfr	0.25576	0.292684	biological_process
GO:0000979	RNA polymerase II core promoter sequence-specific DNA binding	1	160	37	20023	0.00625	0.00184787	3.38226	54123	Irf7	0.257042	0.352888	molecular_function
GO:0001076	transcription factor activity, RNA polymerase II transcription factor binding	1	160	37	20023	0.00625	0.00184787	3.38226	14463	Gata4	0.257042	0.352888	molecular_function
GO:0032420	stereocilium	1	168	36	20330	0.00595238	0.00177078	3.36144	19126	Prom1	0.25843	0.387645	cellular_component
GO:0000792	heterochromatin	1	168	36	20330	0.00595238	0.00177078	3.36144	12151	Bmi1	0.25843	0.387645	cellular_component
GO:0000981	RNA polymerase II transcription factor activity, sequence-specific DNA binding	3	160	221	20023	0.01875	0.0110373	1.69878	14463;20682;30051	Gata4;Sox9;Spdef	0.259668	0.354491	molecular_function
GO:0007169	transmembrane receptor protein tyrosine kinase signaling pathway	2	165	121	20209	0.0121212	0.00598743	2.02444	13649;20459	Egfr;Ptk6	0.259756	0.296794	biological_process
GO:0097755	positive regulation of blood vessel diameter	1	165	37	20209	0.00606061	0.00183087	3.31024	13649	Egfr	0.261847	0.296794	biological_process
GO:0001707	mesoderm formation	1	165	37	20209	0.00606061	0.00183087	3.31024	22415	Wnt3	0.261847	0.296794	biological_process
GO:0009755	hormone-mediated signaling pathway	1	165	37	20209	0.00606061	0.00183087	3.31024	58991	Ghrl	0.261847	0.296794	biological_process
GO:0045595	regulation of cell differentiation	1	165	37	20209	0.00606061	0.00183087	3.31024	20682	Sox9	0.261847	0.296794	biological_process
GO:0021549	cerebellum development	1	165	37	20209	0.00606061	0.00183087	3.31024	12501	Cd3e	0.261847	0.296794	biological_process
GO:0030073	insulin secretion	1	165	37	20209	0.00606061	0.00183087	3.31024	16952	Anxa1	0.261847	0.296794	biological_process
GO:0060079	excitatory postsynaptic potential	1	165	37	20209	0.00606061	0.00183087	3.31024	58991	Ghrl	0.261847	0.296794	biological_process
GO:0016339	calcium-dependent cell-cell adhesion via plasma membrane cell adhesion molecules	1	165	37	20209	0.00606061	0.00183087	3.31024	12550	Cdh1	0.261847	0.296794	biological_process
GO:0034504	protein localization to nucleus	1	165	37	20209	0.00606061	0.00183087	3.31024	20682	Sox9	0.261847	0.296794	biological_process
GO:0007155	cell adhesion	6	165	530	20209	0.0363636	0.0262259	1.38655	380924;17829;140474;12550;20750;12505	Olfm4;Muc1;Muc4;Cdh1;Spp1;Cd44	0.265884	0.301082	biological_process
GO:0047485	protein N-terminus binding	2	160	126	20023	0.0125	0.00629276	1.98641	26395;12759	Map2k1;Clu	0.266764	0.362143	molecular_function
GO:0009725	response to hormone	1	165	38	20209	0.00606061	0.00188035	3.22313	58991	Ghrl	0.267885	0.302771	biological_process
GO:0097192	extrinsic apoptotic signaling pathway in absence of ligand	1	165	38	20209	0.00606061	0.00188035	3.22313	16176	Il1b	0.267885	0.302771	biological_process
GO:0030496	midbody	2	168	123	20330	0.0119048	0.00605017	1.96767	11744;12306	Anxa11;Anxa2	0.270316	0.401948	cellular_component
GO:0003281	ventricular septum development	1	165	39	20209	0.00606061	0.00192983	3.14048	14463	Gata4	0.273874	0.308368	biological_process
GO:0048863	stem cell differentiation	1	165	39	20209	0.00606061	0.00192983	3.14048	21415	Tcf7l1	0.273874	0.308368	biological_process
GO:0007492	endoderm development	1	165	39	20209	0.00606061	0.00192983	3.14048	18128	Notch1	0.273874	0.308368	biological_process
GO:0045786	negative regulation of cell cycle	1	165	39	20209	0.00606061	0.00192983	3.14048	29857	Mapk12	0.273874	0.308368	biological_process
GO:0017046	peptide hormone binding	1	160	40	20023	0.00625	0.0019977	3.12859	11747	Anxa5	0.274744	0.370904	molecular_function
GO:0032590	dendrite membrane	1	168	39	20330	0.00595238	0.00191835	3.10287	19692	Reg1	0.276696	0.407888	cellular_component
GO:0007399	nervous system development	5	165	432	20209	0.030303	0.0213766	1.41758	14365;11921;11925;17173;13388	Fzd3;Atoh1;Neurog3;Ascl2;Dll1	0.278318	0.313075	biological_process
GO:0051930	regulation of sensory perception of pain	1	165	40	20209	0.00606061	0.00197932	3.06197	21898	Tlr4	0.279814	0.313571	biological_process
GO:0043085	positive regulation of catalytic activity	1	165	40	20209	0.00606061	0.00197932	3.06197	22412	Wnt9b	0.279814	0.313571	biological_process
GO:0001569	branching involved in blood vessel morphogenesis	1	165	40	20209	0.00606061	0.00197932	3.06197	18132	Notch4	0.279814	0.313571	biological_process
GO:0032526	response to retinoic acid	1	165	40	20209	0.00606061	0.00197932	3.06197	14463	Gata4	0.279814	0.313571	biological_process
GO:1990830	cellular response to leukemia inhibitory factor	2	165	128	20209	0.0121212	0.00633381	1.91373	20750;12224	Spp1;Klf5	0.280927	0.314227	biological_process
GO:0001764	neuron migration	2	165	128	20209	0.0121212	0.00633381	1.91373	14365;11921	Fzd3;Atoh1	0.280927	0.314227	biological_process
GO:0031901	early endosome membrane	1	168	40	20330	0.00595238	0.00196754	3.0253	13649	Egfr	0.282684	0.409653	cellular_component
GO:0005801	cis-Golgi network	1	168	40	20330	0.00595238	0.00196754	3.0253	18708	Pik3r1	0.282684	0.409653	cellular_component
GO:0044325	ion channel binding	2	160	132	20023	0.0125	0.00659242	1.89612	20194;16535	S100a10;Kcnq1	0.284521	0.381982	molecular_function
GO:0045494	photoreceptor cell maintenance	1	165	41	20209	0.00606061	0.0020288	2.98729	19126	Prom1	0.285706	0.317184	biological_process
GO:0071363	cellular response to growth factor stimulus	1	165	41	20209	0.00606061	0.0020288	2.98729	13649	Egfr	0.285706	0.317184	biological_process
GO:0008333	endosome to lysosome transport	1	165	41	20209	0.00606061	0.0020288	2.98729	12591	Cdx2	0.285706	0.317184	biological_process
GO:0045787	positive regulation of cell cycle	1	165	41	20209	0.00606061	0.0020288	2.98729	14463	Gata4	0.285706	0.317184	biological_process
GO:0040018	positive regulation of multicellular organism growth	1	165	41	20209	0.00606061	0.0020288	2.98729	22349	Vil1	0.285706	0.317184	biological_process
GO:0048469	cell maturation	1	165	41	20209	0.00606061	0.0020288	2.98729	14367	Fzd5	0.285706	0.317184	biological_process
GO:0043407	negative regulation of MAP kinase activity	1	165	41	20209	0.00606061	0.0020288	2.98729	16176	Il1b	0.285706	0.317184	biological_process
GO:0009408	response to heat	1	165	41	20209	0.00606061	0.0020288	2.98729	26400	Map2k7	0.285706	0.317184	biological_process
GO:0030659	cytoplasmic vesicle membrane	1	168	41	20330	0.00595238	0.00201672	2.95151	16535	Kcnq1	0.288624	0.414745	cellular_component
GO:0008022	protein C-terminus binding	3	160	235	20023	0.01875	0.0117365	1.59758	26395;18708;26400	Map2k1;Pik3r1;Map2k7	0.289955	0.387138	molecular_function
GO:0001974	blood vessel remodeling	1	165	42	20209	0.00606061	0.00207828	2.91616	16449	Jag1	0.29155	0.323069	biological_process
GO:0007566	embryo implantation	1	165	42	20209	0.00606061	0.00207828	2.91616	12550	Cdh1	0.29155	0.323069	biological_process
GO:0030199	collagen fibril organization	1	165	43	20209	0.00606061	0.00212776	2.84834	12306	Anxa2	0.297346	0.328573	biological_process
GO:0045471	response to ethanol	1	165	43	20209	0.00606061	0.00212776	2.84834	21898	Tlr4	0.297346	0.328573	biological_process
GO:0035725	sodium ion transmembrane transport	1	165	43	20209	0.00606061	0.00212776	2.84834	216225	Slc5a8	0.297346	0.328573	biological_process
GO:0004857	enzyme inhibitor activity	1	160	44	20023	0.00625	0.00219747	2.84418	18128	Notch1	0.297696	0.395301	molecular_function
GO:0000794	condensed nuclear chromosome	1	168	43	20330	0.00595238	0.0021151	2.81423	12591	Cdx2	0.300356	0.42447	cellular_component
GO:0009925	basal plasma membrane	1	168	43	20330	0.00595238	0.0021151	2.81423	13649	Egfr	0.300356	0.42447	cellular_component
GO:0043124	negative regulation of I-kappaB kinase/NF-kappaB signaling	1	165	44	20209	0.00606061	0.00217725	2.78361	380924	Olfm4	0.303095	0.333995	biological_process
GO:0045907	positive regulation of vasoconstriction	1	165	44	20209	0.00606061	0.00217725	2.78361	13649	Egfr	0.303095	0.333995	biological_process
GO:0071560	cellular response to transforming growth factor beta stimulus	1	165	44	20209	0.00606061	0.00217725	2.78361	20682	Sox9	0.303095	0.333995	biological_process
GO:1990841	promoter-specific chromatin binding	1	160	45	20023	0.00625	0.00224742	2.78097	12151	Bmi1	0.30332	0.400581	molecular_function
GO:0030054	cell junction	8	168	770	20330	0.047619	0.0378751	1.25727	12739;66166;20202;54139;63993;12550;12306;13388	Cldn3;S100a14;S100a9;Irf6;Slc5a7;Cdh1;Anxa2;Dll1	0.305099	0.427639	cellular_component
GO:0006836	neurotransmitter transport	1	165	45	20209	0.00606061	0.00222673	2.72175	232333	Slc6a1	0.308798	0.338397	biological_process
GO:0051781	positive regulation of cell division	1	165	45	20209	0.00606061	0.00222673	2.72175	16176	Il1b	0.308798	0.338397	biological_process
GO:0061077	chaperone-mediated protein folding	1	165	45	20209	0.00606061	0.00222673	2.72175	12759	Clu	0.308798	0.338397	biological_process
GO:0050808	synapse organization	1	165	45	20209	0.00606061	0.00222673	2.72175	22421	Wnt7a	0.308798	0.338397	biological_process
GO:0048536	spleen development	1	165	45	20209	0.00606061	0.00222673	2.72175	12020	Nkx3-2	0.308798	0.338397	biological_process
GO:0032720	negative regulation of tumor necrosis factor production	1	165	45	20209	0.00606061	0.00222673	2.72175	21898	Tlr4	0.308798	0.338397	biological_process
GO:0030331	estrogen receptor binding	1	160	46	20023	0.00625	0.00229736	2.72052	18708	Pik3r1	0.3089	0.405744	molecular_function
GO:0005524	ATP binding	13	160	1381	20023	0.08125	0.0689707	1.17804	13649;26415;19094;56480;26398;18707;26395;26397;29857;26400;26410;20459;26396	Egfr;Mapk13;Mapk11;Tbk1;Map2k4;Pik3cd;Map2k1;Map2k3;Mapk12;Map2k7;Map3k8;Ptk6;Map2k2	0.310804	0.40605	molecular_function
GO:0001046	core promoter sequence-specific DNA binding	1	160	47	20023	0.00625	0.0023473	2.66263	20682	Sox9	0.314435	0.406901	molecular_function
GO:0007599	hemostasis	1	165	46	20209	0.00606061	0.00227621	2.66258	11747	Anxa5	0.314454	0.343014	biological_process
GO:0050766	positive regulation of phagocytosis	1	165	46	20209	0.00606061	0.00227621	2.66258	16176	Il1b	0.314454	0.343014	biological_process
GO:0046427	positive regulation of JAK-STAT cascade	1	165	46	20209	0.00606061	0.00227621	2.66258	18128	Notch1	0.314454	0.343014	biological_process
GO:0009411	response to UV	1	165	46	20209	0.00606061	0.00227621	2.66258	26400	Map2k7	0.314454	0.343014	biological_process
GO:0007187	G-protein coupled receptor signaling pathway, coupled to cyclic nucleotide second messenger	1	165	46	20209	0.00606061	0.00227621	2.66258	16952	Anxa1	0.314454	0.343014	biological_process
GO:0003677	DNA binding	16	160	1739	20023	0.1	0.0868501	1.15141	14463;11921;12591;30051;54123;54139;12020;27056;17173;74318;21415;20682;170744;11925;12224;21414	Gata4;Atoh1;Cdx2;Spdef;Irf7;Irf6;Nkx3-2;Irf5;Ascl2;Hopx;Tcf7l1;Sox9;Tlr8;Neurog3;Klf5;Tcf7	0.314804	0.406901	molecular_function
GO:0007163	establishment or maintenance of cell polarity	1	165	47	20209	0.00606061	0.0023257	2.60593	12502	Cd3g	0.320064	0.348195	biological_process
GO:0048286	lung alveolus development	1	165	47	20209	0.00606061	0.0023257	2.60593	74318	Hopx	0.320064	0.348195	biological_process
GO:0007605	sensory perception of sound	2	165	141	20209	0.0121212	0.00697709	1.73729	16206;12550	Lrig1;Cdh1	0.320082	0.348195	biological_process
GO:0032868	response to insulin	1	165	48	20209	0.00606061	0.00237518	2.55164	18708	Pik3r1	0.325628	0.353259	biological_process
GO:0007162	negative regulation of cell adhesion	1	165	48	20209	0.00606061	0.00237518	2.55164	18708	Pik3r1	0.325628	0.353259	biological_process
GO:0009953	dorsal/ventral pattern formation	1	165	48	20209	0.00606061	0.00237518	2.55164	22421	Wnt7a	0.325628	0.353259	biological_process
GO:0008083	growth factor activity	2	160	146	20023	0.0125	0.00729161	1.7143	16159;19692	Il12a;Reg1	0.325743	0.418812	molecular_function
GO:0005788	endoplasmic reticulum lumen	1	168	48	20330	0.00595238	0.00236104	2.52108	17110	Lyz1	0.328852	0.457185	cellular_component
GO:0042552	myelination	1	165	49	20209	0.00606061	0.00242466	2.49957	19693	Reg2	0.331147	0.358592	biological_process
GO:0035176	social behavior	1	165	49	20209	0.00606061	0.00242466	2.49957	16176	Il1b	0.331147	0.358592	biological_process
GO:0003690	double-stranded DNA binding	2	160	148	20023	0.0125	0.0073915	1.69113	11925;12591	Neurog3;Cdx2	0.331589	0.424084	molecular_function
GO:0001228	transcriptional activator activity, RNA polymerase II transcription regulatory region sequence-specific DNA binding	2	160	149	20023	0.0125	0.00744144	1.67978	14463;20682	Gata4;Sox9	0.334507	0.425576	molecular_function
GO:0018149	peptide cross-linking	1	165	50	20209	0.00606061	0.00247415	2.44958	16952	Anxa1	0.336621	0.364188	biological_process
GO:0045111	intermediate filament cytoskeleton	1	168	50	20330	0.00595238	0.00245942	2.42024	20201	S100a8	0.339925	0.461815	cellular_component
GO:0030864	cortical actin cytoskeleton	1	168	50	20330	0.00595238	0.00245942	2.42024	12550	Cdh1	0.339925	0.461815	cellular_component
GO:0008021	synaptic vesicle	2	168	146	20330	0.0119048	0.00718151	1.6577	63993;11747	Slc5a7;Anxa5	0.340285	0.461815	cellular_component
GO:0021987	cerebral cortex development	1	165	51	20209	0.00606061	0.00252363	2.40154	11921	Atoh1	0.342051	0.36939	biological_process
GO:0032024	positive regulation of insulin secretion	1	165	51	20209	0.00606061	0.00252363	2.40154	58991	Ghrl	0.342051	0.36939	biological_process
GO:0005764	lysosome	4	168	362	20330	0.0238095	0.0178062	1.33715	16535;170743;81897;16176	Kcnq1;Tlr7;Tlr9;Il1b	0.350801	0.468533	cellular_component
GO:0030426	growth cone	2	168	150	20330	0.0119048	0.00737826	1.61349	12759;19692	Clu;Reg1	0.352281	0.468533	cellular_component
GO:0071407	cellular response to organic cyclic compound	1	165	53	20209	0.00606061	0.00262259	2.31092	16176	Il1b	0.352778	0.380284	biological_process
GO:0042531	positive regulation of tyrosine phosphorylation of STAT protein	1	165	53	20209	0.00606061	0.00262259	2.31092	16159	Il12a	0.352778	0.380284	biological_process
GO:0030027	lamellipodium	2	168	151	20330	0.0119048	0.00742745	1.60281	22349;12550	Vil1;Cdh1	0.355268	0.468533	cellular_component
GO:0001533	cornified envelope	1	168	53	20330	0.00595238	0.00260698	2.28324	16952	Anxa1	0.356195	0.468533	cellular_component
GO:0004714	transmembrane receptor protein tyrosine kinase activity	1	160	55	20023	0.00625	0.00274684	2.27534	13649	Egfr	0.357159	0.45203	molecular_function
GO:0010506	regulation of autophagy	1	165	54	20209	0.00606061	0.00267208	2.26813	18709	Pik3r2	0.358077	0.385636	biological_process
GO:0006914	autophagy	2	165	154	20209	0.0121212	0.00762037	1.59063	20201;20202	S100a8;S100a9	0.358716	0.385636	biological_process
GO:0050821	protein stabilization	2	165	154	20209	0.0121212	0.00762037	1.59063	18708;12759	Pik3r1;Clu	0.358716	0.385636	biological_process
GO:0043410	positive regulation of MAPK cascade	2	165	155	20209	0.0121212	0.00766985	1.58037	13649;81897	Egfr;Tlr9	0.361658	0.388447	biological_process
GO:0019902	phosphatase binding	1	160	56	20023	0.00625	0.00279678	2.23471	19692	Reg1	0.36231	0.454495	molecular_function
GO:0008134	transcription factor binding	4	160	381	20023	0.025	0.0190281	1.31385	18709;18708;12224;14463	Pik3r2;Pik3r1;Klf5;Gata4	0.362848	0.454495	molecular_function
GO:0043406	positive regulation of MAP kinase activity	1	165	55	20209	0.00606061	0.00272156	2.22689	13649	Egfr	0.363332	0.389893	biological_process
GO:0003714	transcription corepressor activity	2	160	160	20023	0.0125	0.00799081	1.5643	22417;12591	Wnt4;Cdx2	0.366336	0.456511	molecular_function
GO:0007420	brain development	2	165	157	20209	0.0121212	0.00776882	1.56024	11921;12151	Atoh1;Bmi1	0.367526	0.394038	biological_process
GO:0008630	intrinsic apoptotic signaling pathway in response to DNA damage	1	165	56	20209	0.00606061	0.00277104	2.18712	18708	Pik3r1	0.368544	0.394774	biological_process
GO:0017053	transcriptional repressor complex	1	168	56	20330	0.00595238	0.00275455	2.16093	12591	Cdx2	0.372065	0.485673	cellular_component
GO:0030425	dendrite	5	168	487	20330	0.0297619	0.0239547	1.24242	14365;11747;26395;63993;11745	Fzd3;Anxa5;Map2k1;Slc5a7;Anxa3	0.375977	0.487062	cellular_component
GO:0001558	regulation of cell growth	1	165	58	20209	0.00606061	0.00287001	2.1117	12505	Cd44	0.378842	0.404711	biological_process
GO:0007389	pattern specification process	1	165	58	20209	0.00606061	0.00287001	2.1117	12591	Cdx2	0.378842	0.404711	biological_process
GO:0006898	receptor-mediated endocytosis	1	165	58	20209	0.00606061	0.00287001	2.1117	13649	Egfr	0.378842	0.404711	biological_process
GO:0009636	response to toxic substance	1	165	59	20209	0.00606061	0.00291949	2.07591	232333	Slc6a1	0.383928	0.409409	biological_process
GO:0007611	learning or memory	1	165	59	20209	0.00606061	0.00291949	2.07591	13649	Egfr	0.383928	0.409409	biological_process
GO:0004715	non-membrane spanning protein tyrosine kinase activity	1	160	61	20023	0.00625	0.0030465	2.05154	20459	Ptk6	0.387456	0.480367	molecular_function
GO:0005929	cilium	3	168	271	20330	0.0178571	0.0133301	1.33962	19126;18129;16952	Prom1;Notch2;Anxa1	0.388523	0.497323	cellular_component
GO:0032922	circadian regulation of gene expression	1	165	60	20209	0.00606061	0.00296897	2.04131	107515	Lgr4	0.388973	0.414045	biological_process
GO:0008217	regulation of blood pressure	1	165	60	20209	0.00606061	0.00296897	2.04131	13388	Dll1	0.388973	0.414045	biological_process
GO:0044877	protein-containing complex binding	4	160	396	20023	0.025	0.0197773	1.26408	140474;11749;12759;24088	Muc4;Anxa6;Clu;Tlr2	0.390029	0.481102	molecular_function
GO:0030175	filopodium	1	168	60	20330	0.00595238	0.0029513	2.01687	22349	Vil1	0.392623	0.497323	cellular_component
GO:0030139	endocytic vesicle	1	168	60	20330	0.00595238	0.0029513	2.01687	13649	Egfr	0.392623	0.497323	cellular_component
GO:0007283	spermatogenesis	4	165	391	20209	0.0242424	0.0193478	1.25298	107515;20682;14463;18128	Lgr4;Sox9;Gata4;Notch1	0.396358	0.42153	biological_process
GO:0005793	endoplasmic reticulum-Golgi intermediate compartment	1	168	61	20330	0.00595238	0.00300049	1.9838	19126	Prom1	0.397657	0.499995	cellular_component
GO:0071456	cellular response to hypoxia	1	165	62	20209	0.00606061	0.00306794	1.97546	14080	Fabp1	0.39894	0.423896	biological_process
GO:1901215	negative regulation of neuron death	1	165	63	20209	0.00606061	0.00311742	1.94411	12652	Chga	0.403862	0.427979	biological_process
GO:0003007	heart morphogenesis	1	165	63	20209	0.00606061	0.00311742	1.94411	14463	Gata4	0.403862	0.427979	biological_process
GO:0006006	glucose metabolic process	1	165	63	20209	0.00606061	0.00311742	1.94411	18708	Pik3r1	0.403862	0.427979	biological_process
GO:0000977	RNA polymerase II regulatory region sequence-specific DNA binding	3	160	288	20023	0.01875	0.0143835	1.30358	14463;17173;12591	Gata4;Ascl2;Cdx2	0.405204	0.49417	molecular_function
GO:0042995	cell projection	8	168	851	20330	0.047619	0.0418593	1.1376	20750;16952;24088;11747;22349;19126;20459;12505	Spp1;Anxa1;Tlr2;Anxa5;Vil1;Prom1;Ptk6;Cd44	0.406183	0.506988	cellular_component
GO:0001085	RNA polymerase II transcription factor binding	1	160	65	20023	0.00625	0.00324627	1.92529	14463	Gata4	0.406862	0.49417	molecular_function
GO:0032947	protein-containing complex scaffold activity	1	160	65	20023	0.00625	0.00324627	1.92529	26396	Map2k2	0.406862	0.49417	molecular_function
GO:0034097	response to cytokine	1	165	64	20209	0.00606061	0.00316691	1.91373	16880	Lifr	0.408745	0.431998	biological_process
GO:0060395	SMAD protein signal transduction	1	165	64	20209	0.00606061	0.00316691	1.91373	14463	Gata4	0.408745	0.431998	biological_process
GO:0008542	visual learning	1	165	64	20209	0.00606061	0.00316691	1.91373	58991	Ghrl	0.408745	0.431998	biological_process
GO:0051015	actin filament binding	2	160	175	20023	0.0125	0.00873995	1.43021	13649;22349	Egfr;Vil1	0.408758	0.49417	molecular_function
GO:0043621	protein self-association	1	160	66	20023	0.00625	0.00329621	1.89612	381493	S100a7a	0.411617	0.495163	molecular_function
GO:0031398	positive regulation of protein ubiquitination	1	165	65	20209	0.00606061	0.00321639	1.88429	106759	Ticam1	0.413587	0.436728	biological_process
GO:0000980	RNA polymerase II distal enhancer sequence-specific DNA binding	1	160	67	20023	0.00625	0.00334615	1.86782	12591	Cdx2	0.416334	0.49837	molecular_function
GO:0014068	positive regulation of phosphatidylinositol 3-kinase signaling	1	165	66	20209	0.00606061	0.00326587	1.85574	20682	Sox9	0.418391	0.441016	biological_process
GO:0007416	synapse assembly	1	165	66	20209	0.00606061	0.00326587	1.85574	12550	Cdh1	0.418391	0.441016	biological_process
GO:0043005	neuron projection	5	168	514	20330	0.0297619	0.0252828	1.17716	18708;20198;14362;12759;232333	Pik3r1;S100a4;Fzd1;Clu;Slc6a1	0.420189	0.520669	cellular_component
GO:0001664	G-protein coupled receptor binding	1	160	69	20023	0.00625	0.00344604	1.81368	58991	Ghrl	0.425656	0.50477	molecular_function
GO:0008270	zinc ion binding	6	160	655	20023	0.0375	0.0327124	1.14635	14463;20196;76768;20202;20201;17393	Gata4;S100a13;Alpi;S100a9;S100a8;Mmp7	0.425834	0.50477	molecular_function
GO:0070373	negative regulation of ERK1 and ERK2 cascade	1	165	68	20209	0.00606061	0.00336484	1.80116	21898	Tlr4	0.42788	0.450221	biological_process
GO:0018108	peptidyl-tyrosine phosphorylation	1	165	68	20209	0.00606061	0.00336484	1.80116	13649	Egfr	0.42788	0.450221	biological_process
GO:0050839	cell adhesion molecule binding	1	160	70	20023	0.00625	0.00349598	1.78777	12550	Cdh1	0.430261	0.505089	molecular_function
GO:0030674	protein binding, bridging	1	160	70	20023	0.00625	0.00349598	1.78777	16952	Anxa1	0.430261	0.505089	molecular_function
GO:0060326	cell chemotaxis	1	165	69	20209	0.00606061	0.00341432	1.77505	18707	Pik3cd	0.432567	0.45475	biological_process
GO:0010008	endosome membrane	1	168	69	20330	0.00595238	0.003394	1.7538	13649	Egfr	0.436464	0.536945	cellular_component
GO:0040008	regulation of growth	1	165	70	20209	0.00606061	0.0034638	1.7497	13388	Dll1	0.437216	0.459231	biological_process
GO:0046777	protein autophosphorylation	2	165	182	20209	0.0121212	0.00900589	1.34592	13649;20459	Egfr;Ptk6	0.438868	0.46056	biological_process
GO:0003713	transcription coactivator activity	2	160	186	20023	0.0125	0.00928932	1.34563	14463;11925	Gata4;Neurog3	0.438985	0.510837	molecular_function
GO:0005249	voltage-gated potassium channel activity	1	160	72	20023	0.00625	0.00359586	1.73811	16535	Kcnq1	0.439362	0.510837	molecular_function
GO:0005198	structural molecule activity	2	160	188	20023	0.0125	0.0093892	1.33132	12739;16952	Cldn3;Anxa1	0.444392	0.514225	molecular_function
GO:0031594	neuromuscular junction	1	168	71	20330	0.00595238	0.00349238	1.70439	63993	Slc5a7	0.445771	0.540616	cellular_component
GO:0001750	photoreceptor outer segment	1	168	71	20330	0.00595238	0.00349238	1.70439	19126	Prom1	0.445771	0.540616	cellular_component
GO:0043010	camera-type eye development	1	165	72	20209	0.00606061	0.00356277	1.70109	16449	Jag1	0.4464	0.468051	biological_process
GO:0031434	mitogen-activated protein kinase kinase binding	1	160	74	20023	0.00625	0.00369575	1.69113	13649	Egfr	0.448319	0.51631	molecular_function
GO:0019898	extrinsic component of membrane	1	168	72	20330	0.00595238	0.00354156	1.68072	16952	Anxa1	0.450367	0.542344	cellular_component
GO:0006606	protein import into nucleus	1	165	73	20209	0.00606061	0.00361225	1.67779	18708	Pik3r1	0.450936	0.472391	biological_process
GO:0001568	blood vessel development	1	165	74	20209	0.00606061	0.00366173	1.65512	12591	Cdx2	0.455436	0.476265	biological_process
GO:0032956	regulation of actin cytoskeleton organization	1	165	74	20209	0.00606061	0.00366173	1.65512	93897	Fzd10	0.455436	0.476265	biological_process
GO:0016798	hydrolase activity, acting on glycosyl bonds	1	160	76	20023	0.00625	0.00379564	1.64663	17110	Lyz1	0.457133	0.523978	molecular_function
GO:0005811	lipid droplet	1	168	74	20330	0.00595238	0.00363994	1.6353	12306	Anxa2	0.459446	0.545592	cellular_component
GO:0001725	stress fiber	1	168	74	20330	0.00595238	0.00363994	1.6353	12306	Anxa2	0.459446	0.545592	cellular_component
GO:0007623	circadian rhythm	1	165	75	20209	0.00606061	0.00371122	1.63305	107515	Lgr4	0.459898	0.479666	biological_process
GO:1903955	positive regulation of protein targeting to mitochondrion	1	165	75	20209	0.00606061	0.00371122	1.63305	14367	Fzd5	0.459898	0.479666	biological_process
GO:0007596	blood coagulation	1	165	75	20209	0.00606061	0.00371122	1.63305	11747	Anxa5	0.459898	0.479666	biological_process
GO:0016740	transferase activity	14	160	1665	20023	0.0875	0.0831544	1.05226	13649;26415;19094;56480;26398;18707;26395;207742;26397;29857;26400;26410;20459;26396	Egfr;Mapk13;Mapk11;Tbk1;Map2k4;Pik3cd;Map2k1;Rnf43;Map2k3;Mapk12;Map2k7;Map3k8;Ptk6;Map2k2	0.461929	0.52699	molecular_function
GO:0032436	positive regulation of proteasomal ubiquitin-dependent protein catabolic process	1	165	77	20209	0.00606061	0.00381018	1.59063	12759	Clu	0.468714	0.488005	biological_process
GO:0090630	activation of GTPase activity	1	165	77	20209	0.00606061	0.00381018	1.59063	22418	Wnt5a	0.468714	0.488005	biological_process
GO:0005819	spindle	1	168	77	20330	0.00595238	0.00378751	1.57158	11744	Anxa11	0.472785	0.55756	cellular_component
GO:0005267	potassium channel activity	1	160	80	20023	0.00625	0.00399541	1.5643	16535	Kcnq1	0.474343	0.538624	molecular_function
GO:0031234	extrinsic component of cytoplasmic side of plasma membrane	1	168	78	20330	0.00595238	0.00383669	1.55143	20459	Ptk6	0.477158	0.558864	cellular_component
GO:0030183	B cell differentiation	1	165	79	20209	0.00606061	0.00390915	1.55036	18708	Pik3r1	0.477388	0.4966	biological_process
GO:0008076	voltage-gated potassium channel complex	1	168	79	20330	0.00595238	0.00388588	1.5318	16535	Kcnq1	0.481496	0.560107	cellular_component
GO:0007160	cell-matrix adhesion	1	165	80	20209	0.00606061	0.00395863	1.53098	140474	Muc4	0.481671	0.500181	biological_process
GO:0030307	positive regulation of cell growth	1	165	80	20209	0.00606061	0.00395863	1.53098	13649	Egfr	0.481671	0.500181	biological_process
GO:0005884	actin filament	1	168	80	20330	0.00595238	0.00393507	1.51265	16952	Anxa1	0.485797	0.561293	cellular_component
GO:0050852	T cell receptor signaling pathway	1	165	81	20209	0.00606061	0.00400812	1.51208	12501	Cd3e	0.48592	0.504153	biological_process
GO:0007417	central nervous system development	1	165	82	20209	0.00606061	0.0040576	1.49364	20682	Sox9	0.490134	0.507639	biological_process
GO:0042632	cholesterol homeostasis	1	165	82	20209	0.00606061	0.0040576	1.49364	11808	Apoa4	0.490134	0.507639	biological_process
GO:0005634	nucleus	49	168	5866	20330	0.291667	0.288539	1.01084	18708;11746;26395;18128;12020;27056;18132;17173;26400;20682;21414;13388;13649;26415;12759;20198;54123;54139;74648;74318;29857;20459;12224;26396;19094;14463;16952;11921;18129;12151;26398;11747;20196;11744;140488;66953;12505;18709;17829;14080;12591;30051;12006;207742;319765;11749;21415;11925;18131	Pik3r1;Anxa4;Map2k1;Notch1;Nkx3-2;Irf5;Notch4;Ascl2;Map2k7;Sox9;Tcf7;Dll1;Egfr;Mapk13;Clu;S100a4;Irf7;Irf6;S100pbp;Hopx;Mapk12;Ptk6;Klf5;Map2k2;Mapk11;Gata4;Anxa1;Atoh1;Notch2;Bmi1;Map2k4;Anxa5;S100a13;Anxa11;Igf2bp3;Cdca7;Cd44;Pik3r2;Muc1;Fabp1;Cdx2;Spdef;Axin2;Rnf43;Igf2bp2;Anxa6;Tcf7l1;Neurog3;Notch3	0.493522	0.566391	cellular_component
GO:0051289	protein homotetramerization	1	165	84	20209	0.00606061	0.00415656	1.45808	19692	Reg1	0.49846	0.515364	biological_process
GO:0030509	BMP signaling pathway	1	165	84	20209	0.00606061	0.00415656	1.45808	14463	Gata4	0.49846	0.515364	biological_process
GO:0031966	mitochondrial membrane	1	168	83	20330	0.00595238	0.00408264	1.45797	16952	Anxa1	0.49849	0.568278	cellular_component
GO:0035556	intracellular signal transduction	4	165	448	20209	0.0242424	0.0221683	1.09356	13649;19094;26415;29857	Egfr;Mapk11;Mapk13;Mapk12	0.499105	0.515582	biological_process
GO:0034220	ion transmembrane transport	1	165	85	20209	0.00606061	0.00420605	1.44093	11749	Anxa6	0.502572	0.518714	biological_process
GO:0015629	actin cytoskeleton	2	168	204	20330	0.0119048	0.0100344	1.18639	12550;18131	Cdh1;Notch3	0.504288	0.571081	cellular_component
GO:0000976	transcription regulatory region sequence-specific DNA binding	1	160	89	20023	0.00625	0.00444489	1.40611	20682	Sox9	0.511111	0.574098	molecular_function
GO:0008017	microtubule binding	2	160	214	20023	0.0125	0.0106877	1.16957	20201;20202	S100a8;S100a9	0.511917	0.574098	molecular_function
GO:0051897	positive regulation of protein kinase B signaling	1	165	88	20209	0.00606061	0.0043545	1.3918	13649	Egfr	0.514708	0.530779	biological_process
GO:0003697	single-stranded DNA binding	1	160	90	20023	0.00625	0.00449483	1.39049	16952	Anxa1	0.515035	0.574098	molecular_function
GO:0051117	ATPase binding	1	160	90	20023	0.00625	0.00449483	1.39049	18708	Pik3r1	0.515035	0.574098	molecular_function
GO:0008203	cholesterol metabolic process	1	165	90	20209	0.00606061	0.00445346	1.36088	11808	Apoa4	0.522635	0.53802	biological_process
GO:0007613	memory	1	165	90	20209	0.00606061	0.00445346	1.36088	16176	Il1b	0.522635	0.53802	biological_process
GO:0002244	hematopoietic progenitor cell differentiation	1	165	94	20209	0.00606061	0.00465139	1.30297	140474	Muc4	0.538104	0.553465	biological_process
GO:0006334	nucleosome assembly	1	165	95	20209	0.00606061	0.00470088	1.28925	20682	Sox9	0.541893	0.556881	biological_process
GO:0031514	motile cilium	1	168	94	20330	0.00595238	0.00462371	1.28736	16952	Anxa1	0.542422	0.6095	cellular_component
GO:0005654	nucleoplasm	16	168	1946	20330	0.0952381	0.0957206	0.994959	56480;16952;18129;14080;12591;93897;69787;20202;54123;11744;20682;66953;21415;20459;12224;18131	Tbk1;Anxa1;Notch2;Fabp1;Cdx2;Fzd10;Anxa13;S100a9;Irf7;Anxa11;Sox9;Cdca7;Tcf7l1;Ptk6;Klf5;Notch3	0.547116	0.6095	cellular_component
GO:0005622	intracellular	7	168	843	20330	0.0416667	0.0414658	1.00484	13649;26415;21899;11747;11925;142980;21898	Egfr;Mapk13;Tlr6;Anxa5;Neurog3;Tlr3;Tlr4	0.548907	0.6095	cellular_component
GO:0004222	metalloendopeptidase activity	1	160	99	20023	0.00625	0.00494431	1.26408	17393	Mmp7	0.548972	0.609133	molecular_function
GO:0005215	transporter activity	1	160	103	20023	0.00625	0.00514408	1.21499	232333	Slc6a1	0.563287	0.622177	molecular_function
GO:0007156	homophilic cell adhesion via plasma membrane adhesion molecules	1	165	101	20209	0.00606061	0.00499777	1.21266	12550	Cdh1	0.563986	0.579084	biological_process
GO:0006338	chromatin remodeling	1	165	104	20209	0.00606061	0.00514622	1.17768	20682	Sox9	0.574632	0.589506	biological_process
GO:0000166	nucleotide binding	13	160	1664	20023	0.08125	0.0831044	0.977686	13649;26415;19094;56480;26398;18707;26395;26397;29857;26400;26410;20459;26396	Egfr;Mapk13;Mapk11;Tbk1;Map2k4;Pik3cd;Map2k1;Map2k3;Mapk12;Map2k7;Map3k8;Ptk6;Map2k2	0.575734	0.633047	molecular_function
GO:0005096	GTPase activator activity	2	160	246	20023	0.0125	0.0122859	1.01743	22411;12006	Wnt11;Axin2	0.587344	0.642904	molecular_function
GO:0016311	dephosphorylation	1	165	108	20209	0.00606061	0.00534415	1.13406	76768	Alpi	0.588426	0.602099	biological_process
GO:0000278	mitotic cell cycle	1	165	108	20209	0.00606061	0.00534415	1.13406	26395	Map2k1	0.588426	0.602099	biological_process
GO:0071805	potassium ion transmembrane transport	1	165	108	20209	0.00606061	0.00534415	1.13406	16535	Kcnq1	0.588426	0.602099	biological_process
GO:0035264	multicellular organism growth	1	165	110	20209	0.00606061	0.00544312	1.11344	18129	Notch2	0.595155	0.607938	biological_process
GO:0009968	negative regulation of signal transduction	1	165	110	20209	0.00606061	0.00544312	1.11344	13649	Egfr	0.595155	0.607938	biological_process
GO:0006869	lipid transport	1	165	113	20209	0.00606061	0.00559157	1.08388	11808	Apoa4	0.605045	0.617509	biological_process
GO:0005179	hormone activity	1	160	119	20023	0.00625	0.00594317	1.05163	58991	Ghrl	0.616172	0.671435	molecular_function
GO:0004386	helicase activity	1	160	124	20023	0.00625	0.00619288	1.00922	16952	Anxa1	0.631355	0.684907	molecular_function
GO:0030308	negative regulation of cell growth	1	165	122	20209	0.00606061	0.00603691	1.00392	22411	Wnt11	0.633295	0.645787	biological_process
GO:0030018	Z disc	1	168	122	20330	0.00595238	0.00600098	0.991901	11747	Anxa5	0.637739	0.702362	cellular_component
GO:0017124	SH3 domain binding	1	160	127	20023	0.00625	0.00634271	0.985384	12501	Cd3e	0.640177	0.691391	molecular_function
GO:0000151	ubiquitin ligase complex	1	168	123	20330	0.00595238	0.00605017	0.983837	12151	Bmi1	0.640751	0.702362	cellular_component
GO:0002020	protease binding	1	160	128	20023	0.00625	0.00639265	0.977686	12306	Anxa2	0.64307	0.691443	molecular_function
GO:0042593	glucose homeostasis	1	165	128	20209	0.00606061	0.00633381	0.956866	26395	Map2k1	0.651004	0.662708	biological_process
GO:0048511	rhythmic process	1	165	128	20209	0.00606061	0.00633381	0.956866	107515	Lgr4	0.651004	0.662708	biological_process
GO:0042391	regulation of membrane potential	1	165	130	20209	0.00606061	0.00643278	0.942145	16535	Kcnq1	0.656715	0.667951	biological_process
GO:0006813	potassium ion transport	1	165	131	20209	0.00606061	0.00648226	0.934953	16535	Kcnq1	0.659536	0.670247	biological_process
GO:0005244	voltage-gated ion channel activity	1	160	134	20023	0.00625	0.0066923	0.933909	16535	Kcnq1	0.659953	0.706469	molecular_function
GO:0017137	Rab GTPase binding	1	160	138	20023	0.00625	0.00689207	0.906839	12306	Anxa2	0.670764	0.714894	molecular_function
GO:0034765	regulation of ion transmembrane transport	1	165	136	20209	0.00606061	0.00672967	0.900579	16535	Kcnq1	0.673299	0.683649	biological_process
GO:0006366	transcription by RNA polymerase II	1	165	141	20209	0.00606061	0.00697709	0.868644	14463	Gata4	0.686509	0.696467	biological_process
GO:0006816	calcium ion transport	1	165	144	20209	0.00606061	0.00712554	0.850547	11749	Anxa6	0.694179	0.703647	biological_process
GO:0003729	mRNA binding	1	160	150	20023	0.00625	0.00749138	0.834292	319765	Igf2bp2	0.701192	0.74406	molecular_function
GO:0043025	neuronal cell body	4	168	577	20330	0.0238095	0.0283817	0.838904	14365;63993;11745;11747	Fzd3;Slc5a7;Anxa3;Anxa5	0.705932	0.768882	cellular_component
GO:0008237	metallopeptidase activity	1	160	155	20023	0.00625	0.0077411	0.807379	17393	Mmp7	0.71303	0.753332	molecular_function
GO:0015031	protein transport	4	165	592	20209	0.0242424	0.0292939	0.827559	18709;18708;20196;12502	Pik3r2;Pik3r1;S100a13;Cd3g	0.716018	0.725167	biological_process
GO:0005635	nuclear envelope	1	168	152	20330	0.00595238	0.00747664	0.796131	11744	Anxa11	0.718049	0.777129	cellular_component
GO:0030036	actin cytoskeleton organization	1	165	157	20209	0.00606061	0.00776882	0.78012	56332	Amotl2	0.725315	0.733957	biological_process
GO:0008236	serine-type peptidase activity	1	160	163	20023	0.00625	0.00814064	0.767753	69814	Prss32	0.731008	0.768983	molecular_function
GO:0043524	negative regulation of neuron apoptotic process	1	165	162	20209	0.00606061	0.00801623	0.756042	18489	Reg3b	0.736433	0.744574	biological_process
GO:0031175	neuron projection development	1	165	164	20209	0.00606061	0.0081152	0.746822	12505	Cd44	0.740754	0.748306	biological_process
GO:0007049	cell cycle	4	165	616	20209	0.0242424	0.0304815	0.795317	11744;26415;29857;26410	Anxa11;Mapk13;Mapk12;Map3k8	0.744582	0.751534	biological_process
GO:0043197	dendritic spine	1	168	166	20330	0.00595238	0.00816527	0.728987	12501	Cd3e	0.749202	0.802943	cellular_component
GO:0005802	trans-Golgi network	1	168	167	20330	0.00595238	0.00821446	0.724622	12550	Cdh1	0.751292	0.802943	cellular_component
GO:0005216	ion channel activity	1	160	176	20023	0.00625	0.00878989	0.711044	16535	Kcnq1	0.757866	0.793799	molecular_function
GO:0003779	actin binding	2	160	347	20023	0.0125	0.0173301	0.72129	22349;20198	Vil1;S100a4	0.768155	0.801123	molecular_function
GO:0005874	microtubule	2	168	338	20330	0.0119048	0.0166257	0.716047	26395;26396	Map2k1;Map2k2	0.771576	0.8195	cellular_component
GO:0046872	metal ion binding	21	160	2994	20023	0.13125	0.149528	0.877762	18128;20202;26400;17393;20198;29857;12550;26396;12224;14463;16952;12151;20196;64074;381493;232333;207742;26410;22349;20201;12309	Notch1;S100a9;Map2k7;Mmp7;S100a4;Mapk12;Cdh1;Map2k2;Klf5;Gata4;Anxa1;Bmi1;S100a13;Smoc2;S100a7a;Slc6a1;Rnf43;Map3k8;Vil1;S100a8;S100g	0.773798	0.80356	molecular_function
GO:0004252	serine-type endopeptidase activity	1	160	187	20023	0.00625	0.00933926	0.669218	69814	Prss32	0.778498	0.805	molecular_function
GO:0031965	nuclear membrane	1	168	197	20330	0.00595238	0.00969011	0.614274	11746	Anxa4	0.806537	0.851344	cellular_component
GO:0007268	chemical synaptic transmission	1	165	221	20209	0.00606061	0.0109357	0.554203	232333	Slc6a1	0.838262	0.845372	biological_process
GO:0000790	nuclear chromatin	1	168	231	20330	0.00595238	0.0113625	0.523861	14463	Gata4	0.854533	0.896473	cellular_component
GO:0005856	cytoskeleton	7	168	1193	20330	0.0416667	0.0586818	0.710045	12759;26395;20202;11744;319765;22349;20201	Clu;Map2k1;S100a9;Anxa11;Igf2bp2;Vil1;S100a8	0.869419	0.906528	cellular_component
GO:0006511	ubiquitin-dependent protein catabolic process	1	165	256	20209	0.00606061	0.0126676	0.478433	207742	Rnf43	0.879022	0.885726	biological_process
GO:0006412	translation	1	165	262	20209	0.00606061	0.0129645	0.467476	13649	Egfr	0.884902	0.890897	biological_process
GO:0007186	G-protein coupled receptor signaling pathway	10	165	1675	20209	0.0606061	0.0828839	0.731217	14365;107515;14362;329252;14370;57265;93897;14160;58991;14367	Fzd3;Lgr4;Fzd1;Lgr6;Fzd8;Fzd2;Fzd10;Lgr5;Ghrl;Fzd5	0.88586	0.891106	biological_process
GO:0003676	nucleic acid binding	4	160	835	20023	0.025	0.041702	0.599491	319765;140488;12224;56480	Igf2bp2;Igf2bp3;Klf5;Tbk1	0.905205	0.932054	molecular_function
GO:0016607	nuclear speck	1	168	300	20330	0.00595238	0.0147565	0.403373	74648	S100pbp	0.918566	0.951968	cellular_component
GO:0006325	chromatin organization	1	165	320	20209	0.00606061	0.0158345	0.382746	12151	Bmi1	0.928955	0.933666	biological_process
GO:0045202	synapse	2	168	523	20330	0.0119048	0.0257255	0.462761	13649;63993	Egfr;Slc5a7	0.93258	0.96067	cellular_component
GO:0004842	ubiquitin-protein transferase activity	1	160	342	20023	0.00625	0.0170804	0.365917	207742	Rnf43	0.937185	0.957395	molecular_function
GO:0005525	GTP binding	1	160	343	20023	0.00625	0.0171303	0.364851	11749	Anxa6	0.937696	0.957395	molecular_function
GO:0016567	protein ubiquitination	1	165	340	20209	0.00606061	0.0168242	0.360232	207742	Rnf43	0.939863	0.943832	biological_process
GO:0006508	proteolysis	2	165	581	20209	0.0121212	0.0287496	0.421614	69814;17393	Prss32;Mmp7	0.952826	0.956042	biological_process
GO:0051301	cell division	1	165	372	20209	0.00606061	0.0184076	0.329244	11744	Anxa11	0.953957	0.95637	biological_process
GO:0003723	RNA binding	3	160	805	20023	0.01875	0.0402038	0.466374	319765;140488;142980	Igf2bp2;Igf2bp3;Tlr3	0.958294	0.974332	molecular_function
GO:0008152	metabolic process	1	165	438	20209	0.00606061	0.0216735	0.279632	17110	Lyz1	0.973494	0.975134	biological_process
GO:0003824	catalytic activity	1	160	463	20023	0.00625	0.0231234	0.270289	17110	Lyz1	0.976677	0.988885	molecular_function
GO:0005813	centrosome	1	168	472	20330	0.00595238	0.0232169	0.256381	12006	Axin2	0.980993	0.999994	cellular_component
GO:0008233	peptidase activity	1	160	511	20023	0.00625	0.0255207	0.2449	17393	Mmp7	0.984283	0.992452	molecular_function
GO:0043231	intracellular membrane-bounded organelle	2	168	902	20330	0.0119048	0.0443679	0.268319	12759;12224	Clu;Klf5	0.995806	0.999994	cellular_component
GO:0005739	mitochondrion	6	168	1693	20330	0.0357143	0.0832759	0.428867	380924;12759;26395;26359;29857;26396	Olfm4;Clu;Map2k1;Anxa10;Mapk12;Map2k2	0.99586	0.999994	cellular_component
GO:0005730	nucleolus	1	168	729	20330	0.00595238	0.0358583	0.165997	20196	S100a13	0.997889	0.999994	cellular_component
GO:0007608	sensory perception of smell	1	165	1124	20209	0.00606061	0.0556188	0.108967	57265	Fzd2	0.999924	0.999985	biological_process
GO:0016787	hydrolase activity	2	160	1540	20023	0.0125	0.0769116	0.162524	17110;17393	Lyz1;Mmp7	0.999962	0.999965	molecular_function
GO:0003674	molecular_function	18	160	4643	20023	0.1125	0.231883	0.485158	30053;100041890;100041895;73732;23855;100041688;329252;497114;353328;626682;68009;100038927;626708;66953;100041952;382059;503491;66298	Reg3d;Defa32;Defa37;Muc16;Defa17;Defa35;Lgr6;Defa23;Muc6;Defa28;Defa20;Defa30;Defa26;Cdca7;Defa34;Defa22;Defa24;Defa21	0.999965	0.999965	molecular_function
GO:0008150	biological_process	14	165	4033	20209	0.0848485	0.199565	0.425168	30053;100041890;100041895;100041688;23855;497114;67709;353328;626682;69787;100038927;74648;100041952;666339	Reg3d;Defa32;Defa37;Defa35;Defa17;Defa23;Reg4;Muc6;Defa28;Anxa13;Defa30;S100pbp;Defa34;Muc3	0.999985	0.999985	biological_process
GO:0005575	cellular_component	11	168	3610	20330	0.0654762	0.17757	0.368734	30053;100041890;100041895;100041688;23855;497114;353328;626682;100038927;100041952;19694	Reg3d;Defa32;Defa37;Defa35;Defa17;Defa23;Muc6;Defa28;Defa30;Defa34;Reg3a	0.999994	0.999994	cellular_component
